# Supplementary material for: The m6A and immune regulatory gene signature predicts the prognosis and correlates with immune infiltration of head and neck squamous cell carcinoma
Source: Heliyon. 2024 Oct 24;10(21):e39758. doi: 10.1016/j.heliyon.2024.e39758 (PMC11550037; doi:10.1016/j.heliyon.2024.e39758)
Supplement: Multimedia component 1 [file mmc1.zip › Supplementary Files/TableS1-S5.xlsx]

## Sheet: S1
Table S1: m6A modification-related genes
METTL3
METTL14
RBM15
RBM15B
WTAP
KIAA1429
CBLL1
ZC3H13
ALKBH5
FTO
YTHDC2
YTHDC1
YTHDF1
YTHDF2
YTHDF3
IGF2BP1
HNRNPA2B1
HNRNPC
FMR1
LRPPRC
ELAVL1
METTL5
METTL16
IGF2BP2
IGF2BP3
RBMX
FTO

## Sheet: S2
Table S2:immune regulation-related genes
Gene Symbol	Description	Category	Gifts	GC Id	Relevance score	GeneCards Link
IL10	Interleukin 10	Protein Coding	55	GC01M206767	7.28277	https://www.genecards.org/cgi-bin/carddisp.pl?gene=IL10
TNF	Tumor Necrosis Factor	Protein Coding	59	GC06P100202	6.88644	https://www.genecards.org/cgi-bin/carddisp.pl?gene=TNF
IL2	Interleukin 2	Protein Coding	53	GC04M122451	6.3187	https://www.genecards.org/cgi-bin/carddisp.pl?gene=IL2
TMPO	Thymopoietin	Protein Coding	53	GC12P098515	5.75308	https://www.genecards.org/cgi-bin/carddisp.pl?gene=TMPO
IL6	Interleukin 6	Protein Coding	59	GC07P022725	5.37384	https://www.genecards.org/cgi-bin/carddisp.pl?gene=IL6
IFNG	Interferon Gamma	Protein Coding	57	GC12M068154	5.3381	https://www.genecards.org/cgi-bin/carddisp.pl?gene=IFNG
IL1B	Interleukin 1 Beta	Protein Coding	54	GC02M112829	4.38893	https://www.genecards.org/cgi-bin/carddisp.pl?gene=IL1B
IFNA1	Interferon Alpha 1	Protein Coding	46	GC09P021633	4.34243	https://www.genecards.org/cgi-bin/carddisp.pl?gene=IFNA1
CXCL8	C-X-C Motif Chemokine Ligand 8	Protein Coding	51	GC04P073740	3.92563	https://www.genecards.org/cgi-bin/carddisp.pl?gene=CXCL8
IL1A	Interleukin 1 Alpha	Protein Coding	52	GC02M112773	3.84583	https://www.genecards.org/cgi-bin/carddisp.pl?gene=IL1A
CSF2	Colony Stimulating Factor 2	Protein Coding	52	GC05P132073	3.73787	https://www.genecards.org/cgi-bin/carddisp.pl?gene=CSF2
TLR4	Toll Like Receptor 4	Protein Coding	58	GC09P117704	3.64707	https://www.genecards.org/cgi-bin/carddisp.pl?gene=TLR4
PIBF1	Progesterone Immunomodulatory Binding Factor 1	Protein Coding	48	GC13P072782	3.30528	https://www.genecards.org/cgi-bin/carddisp.pl?gene=PIBF1
NAMPT	Nicotinamide Phosphoribosyltransferase	Protein Coding	55	GC07M106248	3.28128	https://www.genecards.org/cgi-bin/carddisp.pl?gene=NAMPT
IL13	Interleukin 13	Protein Coding	50	GC05P132656	3.20414	https://www.genecards.org/cgi-bin/carddisp.pl?gene=IL13
IL2RA	Interleukin 2 Receptor Subunit Alpha	Protein Coding	57	GC10M006010	3.07042	https://www.genecards.org/cgi-bin/carddisp.pl?gene=IL2RA
STAT3	Signal Transducer And Activator Of Transcription 3	Protein Coding	61	GC17M042313	3.0502	https://www.genecards.org/cgi-bin/carddisp.pl?gene=STAT3
IL4	Interleukin 4	Protein Coding	53	GC05P132673	2.98617	https://www.genecards.org/cgi-bin/carddisp.pl?gene=IL4
IL18	Interleukin 18	Protein Coding	51	GC11M112143	2.91719	https://www.genecards.org/cgi-bin/carddisp.pl?gene=IL18
CD274	CD274 Molecule	Protein Coding	52	GC09P005450	2.88766	https://www.genecards.org/cgi-bin/carddisp.pl?gene=CD274
GAA	Alpha Glucosidase	Protein Coding	56	GC17P080101	2.88353	https://www.genecards.org/cgi-bin/carddisp.pl?gene=GAA
MBP	Myelin Basic Protein	Protein Coding	51	GC18M076978	2.8571	https://www.genecards.org/cgi-bin/carddisp.pl?gene=MBP
IFNB1	Interferon Beta 1	Protein Coding	50	GC09M021077	2.85399	https://www.genecards.org/cgi-bin/carddisp.pl?gene=IFNB1
IL5	Interleukin 5	Protein Coding	52	GC05M132541	2.76794	https://www.genecards.org/cgi-bin/carddisp.pl?gene=IL5
CCL5	C-C Motif Chemokine Ligand 5	Protein Coding	51	GC17M035871	2.7014	https://www.genecards.org/cgi-bin/carddisp.pl?gene=CCL5
TLR2	Toll Like Receptor 2	Protein Coding	59	GC04P153684	2.60813	https://www.genecards.org/cgi-bin/carddisp.pl?gene=TLR2
MIF	Macrophage Migration Inhibitory Factor	Protein Coding	55	GC22P023894	2.54848	https://www.genecards.org/cgi-bin/carddisp.pl?gene=MIF
HLA-G	Major Histocompatibility Complex, Class I, G	Protein Coding	50	GC06P100145	2.53661	https://www.genecards.org/cgi-bin/carddisp.pl?gene=HLA-G
KITLG	KIT Ligand	Protein Coding	53	GC12M088492	2.47621	https://www.genecards.org/cgi-bin/carddisp.pl?gene=KITLG
IL3	Interleukin 3	Protein Coding	52	GC05P132060	2.43234	https://www.genecards.org/cgi-bin/carddisp.pl?gene=IL3
CCL2	C-C Motif Chemokine Ligand 2	Protein Coding	56	GC17P034255	2.39173	https://www.genecards.org/cgi-bin/carddisp.pl?gene=CCL2
CD40LG	CD40 Ligand	Protein Coding	57	GC0XP136649	2.38558	https://www.genecards.org/cgi-bin/carddisp.pl?gene=CD40LG
CSF3	Colony Stimulating Factor 3	Protein Coding	47	GC17P040015	2.29976	https://www.genecards.org/cgi-bin/carddisp.pl?gene=CSF3
CCR5	C-C Motif Chemokine Receptor 5	Protein Coding	53	GC03P050771	2.28085	https://www.genecards.org/cgi-bin/carddisp.pl?gene=CCR5
STAT1	Signal Transducer And Activator Of Transcription 1	Protein Coding	60	GC02M190908	2.23505	https://www.genecards.org/cgi-bin/carddisp.pl?gene=STAT1
PDCD1	Programmed Cell Death 1	Protein Coding	55	GC02M241849	2.2137	https://www.genecards.org/cgi-bin/carddisp.pl?gene=PDCD1
IL1RAPL2	Interleukin 1 Receptor Accessory Protein Like 2	Protein Coding	47	GC0XP104566	2.20893	https://www.genecards.org/cgi-bin/carddisp.pl?gene=IL1RAPL2
NFKB1	Nuclear Factor Kappa B Subunit 1	Protein Coding	60	GC04P102501	2.14899	https://www.genecards.org/cgi-bin/carddisp.pl?gene=NFKB1
CIITA	Class II Major Histocompatibility Complex Transactivator	Protein Coding	51	GC16P020105	2.13747	https://www.genecards.org/cgi-bin/carddisp.pl?gene=CIITA
BMP6	Bone Morphogenetic Protein 6	Protein Coding	52	GC06P007726	2.03454	https://www.genecards.org/cgi-bin/carddisp.pl?gene=BMP6
TACR1	Tachykinin Receptor 1	Protein Coding	51	GC02M075310	2.01619	https://www.genecards.org/cgi-bin/carddisp.pl?gene=TACR1
VDR	Vitamin D Receptor	Protein Coding	57	GC12M047841	2.01005	https://www.genecards.org/cgi-bin/carddisp.pl?gene=VDR
IL2RB	Interleukin 2 Receptor Subunit Beta	Protein Coding	57	GC22M065940	2.00901	https://www.genecards.org/cgi-bin/carddisp.pl?gene=IL2RB
GDNF	Glial Cell Derived Neurotrophic Factor	Protein Coding	56	GC05M037812	1.99681	https://www.genecards.org/cgi-bin/carddisp.pl?gene=GDNF
IL12B	Interleukin 12B	Protein Coding	52	GC05M159314	1.95492	https://www.genecards.org/cgi-bin/carddisp.pl?gene=IL12B
PRL	Prolactin	Protein Coding	50	GC06M022287	1.94844	https://www.genecards.org/cgi-bin/carddisp.pl?gene=PRL
SEMA4A	Semaphorin 4A	Protein Coding	52	GC01P156147	1.92854	https://www.genecards.org/cgi-bin/carddisp.pl?gene=SEMA4A
TGFB1	Transforming Growth Factor Beta 1	Protein Coding	60	GC19M041301	1.92436	https://www.genecards.org/cgi-bin/carddisp.pl?gene=TGFB1
IL1R1	Interleukin 1 Receptor Type 1	Protein Coding	53	GC02P102136	1.92341	https://www.genecards.org/cgi-bin/carddisp.pl?gene=IL1R1
LGALS9	Galectin 9	Protein Coding	47	GC17P027629	1.92318	https://www.genecards.org/cgi-bin/carddisp.pl?gene=LGALS9
IL11	Interleukin 11	Protein Coding	47	GC19M055364	1.92049	https://www.genecards.org/cgi-bin/carddisp.pl?gene=IL11
AUH	AU RNA Binding Methylglutaconyl-CoA Hydratase	Protein Coding	50	GC09M091213	1.91492	https://www.genecards.org/cgi-bin/carddisp.pl?gene=AUH
PTGS2	Prostaglandin-Endoperoxide Synthase 2	Protein Coding	56	GC01M186671	1.90591	https://www.genecards.org/cgi-bin/carddisp.pl?gene=PTGS2
FASLG	Fas Ligand	Protein Coding	55	GC01P172628	1.8898	https://www.genecards.org/cgi-bin/carddisp.pl?gene=FASLG
CD69	CD69 Molecule	Protein Coding	49	GC12M024090	1.83547	https://www.genecards.org/cgi-bin/carddisp.pl?gene=CD69
CASP1	Caspase 1	Protein Coding	56	GC11M105025	1.82882	https://www.genecards.org/cgi-bin/carddisp.pl?gene=CASP1
ICAM1	Intercellular Adhesion Molecule 1	Protein Coding	57	GC19P010988	1.81895	https://www.genecards.org/cgi-bin/carddisp.pl?gene=ICAM1
FAS	Fas Cell Surface Death Receptor	Protein Coding	57	GC10P096667	1.78304	https://www.genecards.org/cgi-bin/carddisp.pl?gene=FAS
SPHK2	Sphingosine Kinase 2	Protein Coding	51	GC19P048619	1.78304	https://www.genecards.org/cgi-bin/carddisp.pl?gene=SPHK2
MC5R	Melanocortin 5 Receptor	Protein Coding	48	GC18P013824	1.77657	https://www.genecards.org/cgi-bin/carddisp.pl?gene=MC5R
SDCBP	Syndecan Binding Protein	Protein Coding	47	GC08P058539	1.77657	https://www.genecards.org/cgi-bin/carddisp.pl?gene=SDCBP
IFNA2	Interferon Alpha 2	Protein Coding	51	GC09M021384	1.77242	https://www.genecards.org/cgi-bin/carddisp.pl?gene=IFNA2
MPZ	Myelin Protein Zero	Protein Coding	52	GC01M161304	1.75095	https://www.genecards.org/cgi-bin/carddisp.pl?gene=MPZ
CXCR4	C-X-C Motif Chemokine Receptor 4	Protein Coding	59	GC02M136114	1.72961	https://www.genecards.org/cgi-bin/carddisp.pl?gene=CXCR4
EIF2AK2	Eukaryotic Translation Initiation Factor 2 Alpha Kinase 2	Protein Coding	56	GC02M037099	1.72086	https://www.genecards.org/cgi-bin/carddisp.pl?gene=EIF2AK2
LGALS1	Galectin 1	Protein Coding	50	GC22P037675	1.67145	https://www.genecards.org/cgi-bin/carddisp.pl?gene=LGALS1
IL15	Interleukin 15	Protein Coding	50	GC04P141636	1.66491	https://www.genecards.org/cgi-bin/carddisp.pl?gene=IL15
PPARG	Peroxisome Proliferator Activated Receptor Gamma	Protein Coding	60	GC03P012287	1.66257	https://www.genecards.org/cgi-bin/carddisp.pl?gene=PPARG
S1PR1	Sphingosine-1-Phosphate Receptor 1	Protein Coding	52	GC01P101236	1.64305	https://www.genecards.org/cgi-bin/carddisp.pl?gene=S1PR1
CD86	CD86 Molecule	Protein Coding	51	GC03P122055	1.64305	https://www.genecards.org/cgi-bin/carddisp.pl?gene=CD86
IGHE	Immunoglobulin Heavy Constant Epsilon	Protein Coding	36	GC14M114370	1.62522	https://www.genecards.org/cgi-bin/carddisp.pl?gene=IGHE
CXCL2	C-X-C Motif Chemokine Ligand 2	Protein Coding	46	GC04M074097	1.62189	https://www.genecards.org/cgi-bin/carddisp.pl?gene=CXCL2
CXCR2	C-X-C Motif Chemokine Receptor 2	Protein Coding	57	GC02P218125	1.61501	https://www.genecards.org/cgi-bin/carddisp.pl?gene=CXCR2
SOD1	Superoxide Dismutase 1	Protein Coding	60	GC21P031659	1.59973	https://www.genecards.org/cgi-bin/carddisp.pl?gene=SOD1
ABCB1	ATP Binding Cassette Subfamily B Member 1	Protein Coding	57	GC07M087504	1.58296	https://www.genecards.org/cgi-bin/carddisp.pl?gene=ABCB1
IL17A	Interleukin 17A	Protein Coding	50	GC06P052186	1.57864	https://www.genecards.org/cgi-bin/carddisp.pl?gene=IL17A
TPO	Thyroid Peroxidase	Protein Coding	55	GC02P001374	1.57794	https://www.genecards.org/cgi-bin/carddisp.pl?gene=TPO
TPMT	Thiopurine S-Methyltransferase	Protein Coding	53	GC06M018128	1.56919	https://www.genecards.org/cgi-bin/carddisp.pl?gene=TPMT
LGALS3	Galectin 3	Protein Coding	52	GC14P055124	1.5563	https://www.genecards.org/cgi-bin/carddisp.pl?gene=LGALS3
CNR2	Cannabinoid Receptor 2	Protein Coding	51	GC01M023870	1.55544	https://www.genecards.org/cgi-bin/carddisp.pl?gene=CNR2
CAT	Catalase	Protein Coding	59	GC11P034460	1.53737	https://www.genecards.org/cgi-bin/carddisp.pl?gene=CAT
DPP4	Dipeptidyl Peptidase 4	Protein Coding	57	GC02M161992	1.53737	https://www.genecards.org/cgi-bin/carddisp.pl?gene=DPP4
CD83	CD83 Molecule	Protein Coding	47	GC06P014117	1.53397	https://www.genecards.org/cgi-bin/carddisp.pl?gene=CD83
CCL3	C-C Motif Chemokine Ligand 3	Protein Coding	46	GC17M036088	1.53215	https://www.genecards.org/cgi-bin/carddisp.pl?gene=CCL3
CD40	CD40 Molecule	Protein Coding	57	GC20P046118	1.51547	https://www.genecards.org/cgi-bin/carddisp.pl?gene=CD40
VIP	Vasoactive Intestinal Peptide	Protein Coding	51	GC06P152750	1.50471	https://www.genecards.org/cgi-bin/carddisp.pl?gene=VIP
HLA-E	Major Histocompatibility Complex, Class I, E	Protein Coding	48	GC06P100170	1.4893	https://www.genecards.org/cgi-bin/carddisp.pl?gene=HLA-E
EPO	Erythropoietin	Protein Coding	49	GC07P100720	1.48724	https://www.genecards.org/cgi-bin/carddisp.pl?gene=EPO
MPO	Myeloperoxidase	Protein Coding	60	GC17M058269	1.46055	https://www.genecards.org/cgi-bin/carddisp.pl?gene=MPO
CXCL10	C-X-C Motif Chemokine Ligand 10	Protein Coding	51	GC04M076021	1.45223	https://www.genecards.org/cgi-bin/carddisp.pl?gene=CXCL10
MAPK14	Mitogen-Activated Protein Kinase 14	Protein Coding	58	GC06P100333	1.44793	https://www.genecards.org/cgi-bin/carddisp.pl?gene=MAPK14
IL12A	Interleukin 12A	Protein Coding	51	GC03P159988	1.44793	https://www.genecards.org/cgi-bin/carddisp.pl?gene=IL12A
RHOD	Ras Homolog Family Member D	Protein Coding	44	GC11P072374	1.44417	https://www.genecards.org/cgi-bin/carddisp.pl?gene=RHOD
CD80	CD80 Molecule	Protein Coding	51	GC03M119524	1.44098	https://www.genecards.org/cgi-bin/carddisp.pl?gene=CD80
CRP	C-Reactive Protein	Protein Coding	53	GC01M159731	1.39923	https://www.genecards.org/cgi-bin/carddisp.pl?gene=CRP
CCL4	C-C Motif Chemokine Ligand 4	Protein Coding	47	GC17P036103	1.39923	https://www.genecards.org/cgi-bin/carddisp.pl?gene=CCL4
CD14	CD14 Molecule	Protein Coding	53	GC05M140631	1.38382	https://www.genecards.org/cgi-bin/carddisp.pl?gene=CD14
MYD88	MYD88 Innate Immune Signal Transduction Adaptor	Protein Coding	56	GC03P038172	1.38088	https://www.genecards.org/cgi-bin/carddisp.pl?gene=MYD88
NOS2	Nitric Oxide Synthase 2	Protein Coding	56	GC17M027756	1.37678	https://www.genecards.org/cgi-bin/carddisp.pl?gene=NOS2
AFP	Alpha Fetoprotein	Protein Coding	53	GC04P073431	1.36598	https://www.genecards.org/cgi-bin/carddisp.pl?gene=AFP
MAPK1	Mitogen-Activated Protein Kinase 1	Protein Coding	60	GC22M021759	1.36137	https://www.genecards.org/cgi-bin/carddisp.pl?gene=MAPK1
TNFRSF1A	TNF Receptor Superfamily Member 1A	Protein Coding	57	GC12M006328	1.35304	https://www.genecards.org/cgi-bin/carddisp.pl?gene=TNFRSF1A
GPT	Glutamic--Pyruvic Transaminase	Protein Coding	48	GC08P144502	1.35304	https://www.genecards.org/cgi-bin/carddisp.pl?gene=GPT
RELA	RELA Proto-Oncogene, NF-KB Subunit	Protein Coding	59	GC11M065653	1.33332	https://www.genecards.org/cgi-bin/carddisp.pl?gene=RELA
CD8A	CD8 Subunit Alpha	Protein Coding	54	GC02M086784	1.33332	https://www.genecards.org/cgi-bin/carddisp.pl?gene=CD8A
KCNA3	Potassium Voltage-Gated Channel Subfamily A Member 3	Protein Coding	51	GC01M110654	1.33332	https://www.genecards.org/cgi-bin/carddisp.pl?gene=KCNA3
DHODH	Dihydroorotate Dehydrogenase (Quinone)	Protein Coding	52	GC16P072008	1.32777	https://www.genecards.org/cgi-bin/carddisp.pl?gene=DHODH
APOE	Apolipoprotein E	Protein Coding	57	GC19P079864	1.31236	https://www.genecards.org/cgi-bin/carddisp.pl?gene=APOE
ITGB2	Integrin Subunit Beta 2	Protein Coding	57	GC21M044885	1.31236	https://www.genecards.org/cgi-bin/carddisp.pl?gene=ITGB2
CTLA4	Cytotoxic T-Lymphocyte Associated Protein 4	Protein Coding	55	GC02P203854	1.309	https://www.genecards.org/cgi-bin/carddisp.pl?gene=CTLA4
CD4	CD4 Molecule	Protein Coding	57	GC12P006786	1.30062	https://www.genecards.org/cgi-bin/carddisp.pl?gene=CD4
HSPD1	Heat Shock Protein Family D (Hsp60) Member 1	Protein Coding	55	GC02M197486	1.30062	https://www.genecards.org/cgi-bin/carddisp.pl?gene=HSPD1
INS	Insulin	Protein Coding	54	GC11M002159	1.30062	https://www.genecards.org/cgi-bin/carddisp.pl?gene=INS
HMGCR	3-Hydroxy-3-Methylglutaryl-CoA Reductase	Protein Coding	53	GC05P075336	1.30062	https://www.genecards.org/cgi-bin/carddisp.pl?gene=HMGCR
HSPE1	Heat Shock Protein Family E (Hsp10) Member 1	Protein Coding	49	GC02P197501	1.30062	https://www.genecards.org/cgi-bin/carddisp.pl?gene=HSPE1
CSF1	Colony Stimulating Factor 1	Protein Coding	51	GC01P109911	1.29875	https://www.genecards.org/cgi-bin/carddisp.pl?gene=CSF1
NR3C1	Nuclear Receptor Subfamily 3 Group C Member 1	Protein Coding	56	GC05M143277	1.28521	https://www.genecards.org/cgi-bin/carddisp.pl?gene=NR3C1
CXCL12	C-X-C Motif Chemokine Ligand 12	Protein Coding	51	GC10M044370	1.28521	https://www.genecards.org/cgi-bin/carddisp.pl?gene=CXCL12
IL6R	Interleukin 6 Receptor	Protein Coding	57	GC01P154405	1.27109	https://www.genecards.org/cgi-bin/carddisp.pl?gene=IL6R
TNFRSF4	TNF Receptor Superfamily Member 4	Protein Coding	51	GC01M001211	1.25228	https://www.genecards.org/cgi-bin/carddisp.pl?gene=TNFRSF4
TIRAP	TIR Domain Containing Adaptor Protein	Protein Coding	50	GC11P126284	1.25228	https://www.genecards.org/cgi-bin/carddisp.pl?gene=TIRAP
IDO1	Indoleamine 2,3-Dioxygenase 1	Protein Coding	53	GC08P039891	1.24031	https://www.genecards.org/cgi-bin/carddisp.pl?gene=IDO1
SH2D1A	SH2 Domain Containing 1A	Protein Coding	54	GC0XP124227	1.23843	https://www.genecards.org/cgi-bin/carddisp.pl?gene=SH2D1A
IL1RN	Interleukin 1 Receptor Antagonist	Protein Coding	57	GC02P125228	1.23343	https://www.genecards.org/cgi-bin/carddisp.pl?gene=IL1RN
CD209	CD209 Molecule	Protein Coding	50	GC19M007739	1.22302	https://www.genecards.org/cgi-bin/carddisp.pl?gene=CD209
SELE	Selectin E	Protein Coding	50	GC01M169722	1.22302	https://www.genecards.org/cgi-bin/carddisp.pl?gene=SELE
LTA	Lymphotoxin Alpha	Protein Coding	49	GC06P100200	1.21586	https://www.genecards.org/cgi-bin/carddisp.pl?gene=LTA
TLR3	Toll Like Receptor 3	Protein Coding	58	GC04P186059	1.20975	https://www.genecards.org/cgi-bin/carddisp.pl?gene=TLR3
B2M	Beta-2-Microglobulin	Protein Coding	57	GC15P044711	1.20136	https://www.genecards.org/cgi-bin/carddisp.pl?gene=B2M
CD79A	CD79a Molecule	Protein Coding	55	GC19P041877	1.20136	https://www.genecards.org/cgi-bin/carddisp.pl?gene=CD79A
IRF1	Interferon Regulatory Factor 1	Protein Coding	53	GC05M132440	1.19497	https://www.genecards.org/cgi-bin/carddisp.pl?gene=IRF1
TSLP	Thymic Stromal Lymphopoietin	Protein Coding	46	GC05P111070	1.19497	https://www.genecards.org/cgi-bin/carddisp.pl?gene=TSLP
AHR	Aryl Hydrocarbon Receptor	Protein Coding	54	GC07P016916	1.18595	https://www.genecards.org/cgi-bin/carddisp.pl?gene=AHR
CHRNA7	Cholinergic Receptor Nicotinic Alpha 7 Subunit	Protein Coding	52	GC15P031923	1.18595	https://www.genecards.org/cgi-bin/carddisp.pl?gene=CHRNA7
S1PR4	Sphingosine-1-Phosphate Receptor 4	Protein Coding	50	GC19P005295	1.18595	https://www.genecards.org/cgi-bin/carddisp.pl?gene=S1PR4
CD58	CD58 Molecule	Protein Coding	47	GC01M116514	1.18595	https://www.genecards.org/cgi-bin/carddisp.pl?gene=CD58
GSR	Glutathione-Disulfide Reductase	Protein Coding	56	GC08M030678	1.17789	https://www.genecards.org/cgi-bin/carddisp.pl?gene=GSR
CYP3A4	Cytochrome P450 Family 3 Subfamily A Member 4	Protein Coding	56	GC07M099759	1.16641	https://www.genecards.org/cgi-bin/carddisp.pl?gene=CYP3A4
CCL11	C-C Motif Chemokine Ligand 11	Protein Coding	52	GC17P034285	1.1593	https://www.genecards.org/cgi-bin/carddisp.pl?gene=CCL11
OPRD1	Opioid Receptor Delta 1	Protein Coding	50	GC01P028812	1.15739	https://www.genecards.org/cgi-bin/carddisp.pl?gene=OPRD1
SPNS2	SPNS Lysolipid Transporter 2, Sphingosine-1-Phosphate	Protein Coding	43	GC17P004498	1.15739	https://www.genecards.org/cgi-bin/carddisp.pl?gene=SPNS2
CGB5	Chorionic Gonadotropin Subunit Beta 5	Protein Coding	37	GC19P049043	1.15739	https://www.genecards.org/cgi-bin/carddisp.pl?gene=CGB5
EZR	Ezrin	Protein Coding	53	GC06M158765	1.14198	https://www.genecards.org/cgi-bin/carddisp.pl?gene=EZR
TIMP1	TIMP Metallopeptidase Inhibitor 1	Protein Coding	52	GC0XP047831	1.14198	https://www.genecards.org/cgi-bin/carddisp.pl?gene=TIMP1
TNFSF10	TNF Superfamily Member 10	Protein Coding	51	GC03M172505	1.14198	https://www.genecards.org/cgi-bin/carddisp.pl?gene=TNFSF10
CRBN	Cereblon	Protein Coding	51	GC03M003144	1.12611	https://www.genecards.org/cgi-bin/carddisp.pl?gene=CRBN
LBR	Lamin B Receptor	Protein Coding	54	GC01M225401	1.11754	https://www.genecards.org/cgi-bin/carddisp.pl?gene=LBR
ODC1	Ornithine Decarboxylase 1	Protein Coding	55	GC02M010432	1.10009	https://www.genecards.org/cgi-bin/carddisp.pl?gene=ODC1
TGFB2	Transforming Growth Factor Beta 2	Protein Coding	58	GC01P218345	1.09509	https://www.genecards.org/cgi-bin/carddisp.pl?gene=TGFB2
NOD2	Nucleotide Binding Oligomerization Domain Containing 2	Protein Coding	55	GC16P050693	1.09509	https://www.genecards.org/cgi-bin/carddisp.pl?gene=NOD2
HGF	Hepatocyte Growth Factor	Protein Coding	58	GC07M081699	1.08468	https://www.genecards.org/cgi-bin/carddisp.pl?gene=HGF
TNC	Tenascin C	Protein Coding	56	GC09M115019	1.08468	https://www.genecards.org/cgi-bin/carddisp.pl?gene=TNC
S1PR3	Sphingosine-1-Phosphate Receptor 3	Protein Coding	53	GC09P089750	1.08468	https://www.genecards.org/cgi-bin/carddisp.pl?gene=S1PR3
NHERF1	NHERF Family PDZ Scaffold Protein 1	Protein Coding	51	GC17P074787	1.08468	https://www.genecards.org/cgi-bin/carddisp.pl?gene=NHERF1
TAAR1	Trace Amine Associated Receptor 1	Protein Coding	46	GC06M132644	1.08468	https://www.genecards.org/cgi-bin/carddisp.pl?gene=TAAR1
SIGLEC9	Sialic Acid Binding Ig Like Lectin 9	Protein Coding	44	GC19P080125	1.08468	https://www.genecards.org/cgi-bin/carddisp.pl?gene=SIGLEC9
MRPL28	Mitochondrial Ribosomal Protein L28	Protein Coding	43	GC16M000366	1.08468	https://www.genecards.org/cgi-bin/carddisp.pl?gene=MRPL28
BCL2	BCL2 Apoptosis Regulator	Protein Coding	57	GC18M063123	1.07135	https://www.genecards.org/cgi-bin/carddisp.pl?gene=BCL2
TSPO	Translocator Protein	Protein Coding	52	GC22P043151	1.07135	https://www.genecards.org/cgi-bin/carddisp.pl?gene=TSPO
CPQ	Carboxypeptidase Q	Protein Coding	45	GC08P096645	1.07135	https://www.genecards.org/cgi-bin/carddisp.pl?gene=CPQ
TNFSF11	TNF Superfamily Member 11	Protein Coding	56	GC13P042562	1.05663	https://www.genecards.org/cgi-bin/carddisp.pl?gene=TNFSF11
GZMB	Granzyme B	Protein Coding	54	GC14M024630	1.05663	https://www.genecards.org/cgi-bin/carddisp.pl?gene=GZMB
CYP2C8	Cytochrome P450 Family 2 Subfamily C Member 8	Protein Coding	53	GC10M095038	1.05663	https://www.genecards.org/cgi-bin/carddisp.pl?gene=CYP2C8
TNFSF9	TNF Superfamily Member 9	Protein Coding	44	GC19P006531	1.05663	https://www.genecards.org/cgi-bin/carddisp.pl?gene=TNFSF9
MOG	Myelin Oligodendrocyte Glycoprotein	Protein Coding	53	GC06P100137	1.05548	https://www.genecards.org/cgi-bin/carddisp.pl?gene=MOG
ANPEP	Alanyl Aminopeptidase, Membrane	Protein Coding	57	GC15M089784	1.04608	https://www.genecards.org/cgi-bin/carddisp.pl?gene=ANPEP
CCR7	C-C Motif Chemokine Receptor 7	Protein Coding	51	GC17M057061	1.01893	https://www.genecards.org/cgi-bin/carddisp.pl?gene=CCR7
IL18R1	Interleukin 18 Receptor 1	Protein Coding	50	GC02P102311	1.01893	https://www.genecards.org/cgi-bin/carddisp.pl?gene=IL18R1
TLR9	Toll Like Receptor 9	Protein Coding	53	GC03M052225	1.01459	https://www.genecards.org/cgi-bin/carddisp.pl?gene=TLR9
GAD1	Glutamate Decarboxylase 1	Protein Coding	56	GC02P170813	0.989404	https://www.genecards.org/cgi-bin/carddisp.pl?gene=GAD1
POMC	Proopiomelanocortin	Protein Coding	55	GC02M025160	0.989404	https://www.genecards.org/cgi-bin/carddisp.pl?gene=POMC
ANXA5	Annexin A5	Protein Coding	53	GC04M121667	0.989404	https://www.genecards.org/cgi-bin/carddisp.pl?gene=ANXA5
TGFA	Transforming Growth Factor Alpha	Protein Coding	53	GC02M070447	0.989404	https://www.genecards.org/cgi-bin/carddisp.pl?gene=TGFA
CRH	Corticotropin Releasing Hormone	Protein Coding	50	GC08M066176	0.989404	https://www.genecards.org/cgi-bin/carddisp.pl?gene=CRH
CTSF	Cathepsin F	Protein Coding	55	GC11M106182	0.961743	https://www.genecards.org/cgi-bin/carddisp.pl?gene=CTSF
JAK3	Janus Kinase 3	Protein Coding	58	GC19M017824	0.956745	https://www.genecards.org/cgi-bin/carddisp.pl?gene=JAK3
PTK2B	Protein Tyrosine Kinase 2 Beta	Protein Coding	56	GC08P027311	0.956745	https://www.genecards.org/cgi-bin/carddisp.pl?gene=PTK2B
CD44	CD44 Molecule (Indian Blood Group)	Protein Coding	55	GC11P035139	0.956745	https://www.genecards.org/cgi-bin/carddisp.pl?gene=CD44
TNFSF13B	TNF Superfamily Member 13b	Protein Coding	52	GC13P108251	0.956745	https://www.genecards.org/cgi-bin/carddisp.pl?gene=TNFSF13B
NPY	Neuropeptide Y	Protein Coding	51	GC07P024290	0.956745	https://www.genecards.org/cgi-bin/carddisp.pl?gene=NPY
CXCR1	C-X-C Motif Chemokine Receptor 1	Protein Coding	50	GC02M218162	0.956745	https://www.genecards.org/cgi-bin/carddisp.pl?gene=CXCR1
FGF7	Fibroblast Growth Factor 7	Protein Coding	50	GC15P049423	0.956745	https://www.genecards.org/cgi-bin/carddisp.pl?gene=FGF7
HSPA4	Heat Shock Protein Family A (Hsp70) Member 4	Protein Coding	50	GC05P133054	0.956745	https://www.genecards.org/cgi-bin/carddisp.pl?gene=HSPA4
NAGLU	N-Acetyl-Alpha-Glucosaminidase	Protein Coding	50	GC17P071886	0.956745	https://www.genecards.org/cgi-bin/carddisp.pl?gene=NAGLU
MYC	MYC Proto-Oncogene, BHLH Transcription Factor	Protein Coding	59	GC08P127735	0.946332	https://www.genecards.org/cgi-bin/carddisp.pl?gene=MYC
GAPDH	Glyceraldehyde-3-Phosphate Dehydrogenase	Protein Coding	57	GC12P026338	0.946332	https://www.genecards.org/cgi-bin/carddisp.pl?gene=GAPDH
PGR	Progesterone Receptor	Protein Coding	56	GC11M106823	0.946332	https://www.genecards.org/cgi-bin/carddisp.pl?gene=PGR
ACTG1	Actin Gamma 1	Protein Coding	55	GC17M081509	0.946332	https://www.genecards.org/cgi-bin/carddisp.pl?gene=ACTG1
PIK3CG	Phosphatidylinositol-4,5-Bisphosphate 3-Kinase Catalytic Subunit Gamma	Protein Coding	55	GC07P106865	0.946332	https://www.genecards.org/cgi-bin/carddisp.pl?gene=PIK3CG
TNFRSF11B	TNF Receptor Superfamily Member 11b	Protein Coding	54	GC08M118923	0.946332	https://www.genecards.org/cgi-bin/carddisp.pl?gene=TNFRSF11B
TG	Thyroglobulin	Protein Coding	51	GC08P132866	0.946332	https://www.genecards.org/cgi-bin/carddisp.pl?gene=TG
HNRNPU	Heterogeneous Nuclear Ribonucleoprotein U	Protein Coding	50	GC01M244844	0.946332	https://www.genecards.org/cgi-bin/carddisp.pl?gene=HNRNPU
TRPM7	Transient Receptor Potential Cation Channel Subfamily M Member 7	Protein Coding	50	GC15M050552	0.946332	https://www.genecards.org/cgi-bin/carddisp.pl?gene=TRPM7
PTGES	Prostaglandin E Synthase	Protein Coding	49	GC09M129738	0.946332	https://www.genecards.org/cgi-bin/carddisp.pl?gene=PTGES
ACKR1	Atypical Chemokine Receptor 1 (Duffy Blood Group)	Protein Coding	48	GC01P159203	0.946332	https://www.genecards.org/cgi-bin/carddisp.pl?gene=ACKR1
CCR8	C-C Motif Chemokine Receptor 8	Protein Coding	48	GC03P040097	0.946332	https://www.genecards.org/cgi-bin/carddisp.pl?gene=CCR8
NFAT5	Nuclear Factor Of Activated T Cells 5	Protein Coding	48	GC16P069565	0.946332	https://www.genecards.org/cgi-bin/carddisp.pl?gene=NFAT5
IFI27	Interferon Alpha Inducible Protein 27	Protein Coding	45	GC14P094104	0.946332	https://www.genecards.org/cgi-bin/carddisp.pl?gene=IFI27
GDF7	Growth Differentiation Factor 7	Protein Coding	44	GC02P020666	0.946332	https://www.genecards.org/cgi-bin/carddisp.pl?gene=GDF7
WIPF3	WAS/WASL Interacting Protein Family Member 3	Protein Coding	39	GC07P029842	0.946332	https://www.genecards.org/cgi-bin/carddisp.pl?gene=WIPF3
ARMH4	Armadillo Like Helical Domain Containing 4	Protein Coding	38	GC14M057994	0.946332	https://www.genecards.org/cgi-bin/carddisp.pl?gene=ARMH4
FOXP3	Forkhead Box P3	Protein Coding	53	GC0XM049250	0.934288	https://www.genecards.org/cgi-bin/carddisp.pl?gene=FOXP3
CAMP	Cathelicidin Antimicrobial Peptide	Protein Coding	46	GC03P050882	0.934288	https://www.genecards.org/cgi-bin/carddisp.pl?gene=CAMP
EGF	Epidermal Growth Factor	Protein Coding	58	GC04P109912	0.919675	https://www.genecards.org/cgi-bin/carddisp.pl?gene=EGF
MMP1	Matrix Metallopeptidase 1	Protein Coding	57	GC11M106849	0.919675	https://www.genecards.org/cgi-bin/carddisp.pl?gene=MMP1
GATA3	GATA Binding Protein 3	Protein Coding	56	GC10P008045	0.919675	https://www.genecards.org/cgi-bin/carddisp.pl?gene=GATA3
IFIH1	Interferon Induced With Helicase C Domain 1	Protein Coding	55	GC02M162267	0.919675	https://www.genecards.org/cgi-bin/carddisp.pl?gene=IFIH1
MTHFR	Methylenetetrahydrofolate Reductase	Protein Coding	55	GC01M011785	0.919675	https://www.genecards.org/cgi-bin/carddisp.pl?gene=MTHFR
PDE4A	Phosphodiesterase 4A	Protein Coding	52	GC19P010416	0.919675	https://www.genecards.org/cgi-bin/carddisp.pl?gene=PDE4A
VCAM1	Vascular Cell Adhesion Molecule 1	Protein Coding	52	GC01P100719	0.919675	https://www.genecards.org/cgi-bin/carddisp.pl?gene=VCAM1
C5AR1	Complement C5a Receptor 1	Protein Coding	51	GC19P047290	0.919675	https://www.genecards.org/cgi-bin/carddisp.pl?gene=C5AR1
GAD2	Glutamate Decarboxylase 2	Protein Coding	51	GC10P026216	0.919675	https://www.genecards.org/cgi-bin/carddisp.pl?gene=GAD2
PTPRN	Protein Tyrosine Phosphatase Receptor Type N	Protein Coding	51	GC02M219289	0.919675	https://www.genecards.org/cgi-bin/carddisp.pl?gene=PTPRN
IL16	Interleukin 16	Protein Coding	48	GC15P081159	0.919675	https://www.genecards.org/cgi-bin/carddisp.pl?gene=IL16
GNRH1	Gonadotropin Releasing Hormone 1	Protein Coding	47	GC08M025419	0.919675	https://www.genecards.org/cgi-bin/carddisp.pl?gene=GNRH1
TP53	Tumor Protein P53	Protein Coding	61	GC17M007661	0.904763	https://www.genecards.org/cgi-bin/carddisp.pl?gene=TP53
CD28	CD28 Molecule	Protein Coding	55	GC02P203706	0.898581	https://www.genecards.org/cgi-bin/carddisp.pl?gene=CD28
MTOR	Mechanistic Target Of Rapamycin Kinase	Protein Coding	63	GC01M011106	0.875704	https://www.genecards.org/cgi-bin/carddisp.pl?gene=MTOR
EDN1	Endothelin 1	Protein Coding	55	GC06P012256	0.875704	https://www.genecards.org/cgi-bin/carddisp.pl?gene=EDN1
CCN2	Cellular Communication Network Factor 2	Protein Coding	53	GC06M131948	0.875704	https://www.genecards.org/cgi-bin/carddisp.pl?gene=CCN2
HLA-B	Major Histocompatibility Complex, Class I, B	Protein Coding	53	GC06M077857	0.875704	https://www.genecards.org/cgi-bin/carddisp.pl?gene=HLA-B
STAT4	Signal Transducer And Activator Of Transcription 4	Protein Coding	53	GC02M191029	0.875704	https://www.genecards.org/cgi-bin/carddisp.pl?gene=STAT4
TLR5	Toll Like Receptor 5	Protein Coding	53	GC01M223109	0.875704	https://www.genecards.org/cgi-bin/carddisp.pl?gene=TLR5
GLO1	Glyoxalase I	Protein Coding	52	GC06M078102	0.875704	https://www.genecards.org/cgi-bin/carddisp.pl?gene=GLO1
TXN	Thioredoxin	Protein Coding	52	GC09M110243	0.875704	https://www.genecards.org/cgi-bin/carddisp.pl?gene=TXN
CHKA	Choline Kinase Alpha	Protein Coding	51	GC11M068052	0.875704	https://www.genecards.org/cgi-bin/carddisp.pl?gene=CHKA
MB	Myoglobin	Protein Coding	50	GC22M035606	0.875704	https://www.genecards.org/cgi-bin/carddisp.pl?gene=MB
PTX3	Pentraxin 3	Protein Coding	50	GC03P157436	0.875704	https://www.genecards.org/cgi-bin/carddisp.pl?gene=PTX3
TFPT	TCF3 Fusion Partner	Protein Coding	42	GC19M054107	0.875704	https://www.genecards.org/cgi-bin/carddisp.pl?gene=TFPT
TLR7	Toll Like Receptor 7	Protein Coding	55	GC0XP012867	0.870245	https://www.genecards.org/cgi-bin/carddisp.pl?gene=TLR7
TLR1	Toll Like Receptor 1	Protein Coding	55	GC04M038793	0.859832	https://www.genecards.org/cgi-bin/carddisp.pl?gene=TLR1
CYP1A2	Cytochrome P450 Family 1 Subfamily A Member 2	Protein Coding	52	GC15P074748	0.839413	https://www.genecards.org/cgi-bin/carddisp.pl?gene=CYP1A2
BDNF	Brain Derived Neurotrophic Factor	Protein Coding	56	GC11M027654	0.833175	https://www.genecards.org/cgi-bin/carddisp.pl?gene=BDNF
TLR8	Toll Like Receptor 8	Protein Coding	56	GC0XP012924	0.833175	https://www.genecards.org/cgi-bin/carddisp.pl?gene=TLR8
CD38	CD38 Molecule	Protein Coding	53	GC04P020235	0.833175	https://www.genecards.org/cgi-bin/carddisp.pl?gene=CD38
TNFSF13	TNF Superfamily Member 13	Protein Coding	52	GC17P007558	0.833175	https://www.genecards.org/cgi-bin/carddisp.pl?gene=TNFSF13
PLAU	Plasminogen Activator, Urokinase	Protein Coding	59	GC10P073909	0.8184	https://www.genecards.org/cgi-bin/carddisp.pl?gene=PLAU
BAX	BCL2 Associated X, Apoptosis Regulator	Protein Coding	57	GC19P048954	0.8184	https://www.genecards.org/cgi-bin/carddisp.pl?gene=BAX
ARG1	Arginase 1	Protein Coding	56	GC06P131473	0.8184	https://www.genecards.org/cgi-bin/carddisp.pl?gene=ARG1
GGT1	Gamma-Glutamyltransferase 1	Protein Coding	56	GC22P024583	0.8184	https://www.genecards.org/cgi-bin/carddisp.pl?gene=GGT1
SERPINA1	Serpin Family A Member 1	Protein Coding	56	GC14M094376	0.8184	https://www.genecards.org/cgi-bin/carddisp.pl?gene=SERPINA1
SYK	Spleen Associated Tyrosine Kinase	Protein Coding	56	GC09P094000	0.8184	https://www.genecards.org/cgi-bin/carddisp.pl?gene=SYK
BMP4	Bone Morphogenetic Protein 4	Protein Coding	55	GC14M053949	0.8184	https://www.genecards.org/cgi-bin/carddisp.pl?gene=BMP4
FKBP1A	FKBP Prolyl Isomerase 1A	Protein Coding	55	GC20M001369	0.8184	https://www.genecards.org/cgi-bin/carddisp.pl?gene=FKBP1A
OPRM1	Opioid Receptor Mu 1	Protein Coding	55	GC06P154158	0.8184	https://www.genecards.org/cgi-bin/carddisp.pl?gene=OPRM1
ESRRB	Estrogen Related Receptor Beta	Protein Coding	54	GC14P076310	0.8184	https://www.genecards.org/cgi-bin/carddisp.pl?gene=ESRRB
F5	Coagulation Factor V	Protein Coding	54	GC01M169511	0.8184	https://www.genecards.org/cgi-bin/carddisp.pl?gene=F5
VCL	Vinculin	Protein Coding	54	GC10P073995	0.8184	https://www.genecards.org/cgi-bin/carddisp.pl?gene=VCL
ERAP1	Endoplasmic Reticulum Aminopeptidase 1	Protein Coding	53	GC05M096760	0.8184	https://www.genecards.org/cgi-bin/carddisp.pl?gene=ERAP1
FER	FER Tyrosine Kinase	Protein Coding	53	GC05P108747	0.8184	https://www.genecards.org/cgi-bin/carddisp.pl?gene=FER
FGF2	Fibroblast Growth Factor 2	Protein Coding	53	GC04P122826	0.8184	https://www.genecards.org/cgi-bin/carddisp.pl?gene=FGF2
IL1RAP	Interleukin 1 Receptor Accessory Protein	Protein Coding	53	GC03P190514	0.8184	https://www.genecards.org/cgi-bin/carddisp.pl?gene=IL1RAP
APEX1	Apurinic/Apyrimidinic Endodeoxyribonuclease 1	Protein Coding	52	GC14P020455	0.8184	https://www.genecards.org/cgi-bin/carddisp.pl?gene=APEX1
CYP27B1	Cytochrome P450 Family 27 Subfamily B Member 1	Protein Coding	52	GC12M058634	0.8184	https://www.genecards.org/cgi-bin/carddisp.pl?gene=CYP27B1
KCNA1	Potassium Voltage-Gated Channel Subfamily A Member 1	Protein Coding	52	GC12P026296	0.8184	https://www.genecards.org/cgi-bin/carddisp.pl?gene=KCNA1
TKT	Transketolase	Protein Coding	52	GC03M053224	0.8184	https://www.genecards.org/cgi-bin/carddisp.pl?gene=TKT
CD2	CD2 Molecule	Protein Coding	51	GC01P116754	0.8184	https://www.genecards.org/cgi-bin/carddisp.pl?gene=CD2
GDF2	Growth Differentiation Factor 2	Protein Coding	51	GC10P047322	0.8184	https://www.genecards.org/cgi-bin/carddisp.pl?gene=GDF2
IGFBP2	Insulin Like Growth Factor Binding Protein 2	Protein Coding	51	GC02P216632	0.8184	https://www.genecards.org/cgi-bin/carddisp.pl?gene=IGFBP2
RNASEL	Ribonuclease L	Protein Coding	51	GC01M182573	0.8184	https://www.genecards.org/cgi-bin/carddisp.pl?gene=RNASEL
CCL7	C-C Motif Chemokine Ligand 7	Protein Coding	50	GC17P034270	0.8184	https://www.genecards.org/cgi-bin/carddisp.pl?gene=CCL7
HRH2	Histamine Receptor H2	Protein Coding	50	GC05P175659	0.8184	https://www.genecards.org/cgi-bin/carddisp.pl?gene=HRH2
IL9	Interleukin 9	Protein Coding	50	GC05M135891	0.8184	https://www.genecards.org/cgi-bin/carddisp.pl?gene=IL9
NPPB	Natriuretic Peptide B	Protein Coding	50	GC01M011858	0.8184	https://www.genecards.org/cgi-bin/carddisp.pl?gene=NPPB
RBP3	Retinol Binding Protein 3	Protein Coding	50	GC10P047348	0.8184	https://www.genecards.org/cgi-bin/carddisp.pl?gene=RBP3
AKAP13	A-Kinase Anchoring Protein 13	Protein Coding	49	GC15P130070	0.8184	https://www.genecards.org/cgi-bin/carddisp.pl?gene=AKAP13
MARCO	Macrophage Receptor With Collagenous Structure	Protein Coding	48	GC02P118942	0.8184	https://www.genecards.org/cgi-bin/carddisp.pl?gene=MARCO
RAB4A	RAB4A, Member RAS Oncogene Family	Protein Coding	47	GC01P229271	0.8184	https://www.genecards.org/cgi-bin/carddisp.pl?gene=RAB4A
ZFPM2	Zinc Finger Protein, FOG Family Member 2	Protein Coding	47	GC08P104590	0.8184	https://www.genecards.org/cgi-bin/carddisp.pl?gene=ZFPM2
GP2	Glycoprotein 2	Protein Coding	46	GC16M020309	0.8184	https://www.genecards.org/cgi-bin/carddisp.pl?gene=GP2
IDO2	Indoleamine 2,3-Dioxygenase 2	Protein Coding	45	GC08P039986	0.8184	https://www.genecards.org/cgi-bin/carddisp.pl?gene=IDO2
CKLF	Chemokine Like Factor	Protein Coding	44	GC16P066552	0.8184	https://www.genecards.org/cgi-bin/carddisp.pl?gene=CKLF
GNLY	Granulysin	Protein Coding	44	GC02P085685	0.8184	https://www.genecards.org/cgi-bin/carddisp.pl?gene=GNLY
ITGBL1	Integrin Subunit Beta Like 1	Protein Coding	44	GC13P101454	0.8184	https://www.genecards.org/cgi-bin/carddisp.pl?gene=ITGBL1
CCL13	C-C Motif Chemokine Ligand 13	Protein Coding	43	GC17P034356	0.8184	https://www.genecards.org/cgi-bin/carddisp.pl?gene=CCL13
CASP12	Caspase 12 (Gene/Pseudogene)	Protein Coding	39	GC11M104885	0.8184	https://www.genecards.org/cgi-bin/carddisp.pl?gene=CASP12
SMR3B	Submaxillary Gland Androgen Regulated Protein 3B	Protein Coding	36	GC04P070370	0.8184	https://www.genecards.org/cgi-bin/carddisp.pl?gene=SMR3B
TNFSF15	TNF Superfamily Member 15	Protein Coding	51	GC09M114784	0.789204	https://www.genecards.org/cgi-bin/carddisp.pl?gene=TNFSF15
MX1	MX Dynamin Like GTPase 1	Protein Coding	47	GC21P041420	0.789204	https://www.genecards.org/cgi-bin/carddisp.pl?gene=MX1
HMOX1	Heme Oxygenase 1	Protein Coding	59	GC22P035380	0.770554	https://www.genecards.org/cgi-bin/carddisp.pl?gene=HMOX1
SERPINB2	Serpin Family B Member 2	Protein Coding	51	GC18P063871	0.7319	https://www.genecards.org/cgi-bin/carddisp.pl?gene=SERPINB2
PLP1	Proteolipid Protein 1	Protein Coding	50	GC0XP103773	0.7319	https://www.genecards.org/cgi-bin/carddisp.pl?gene=PLP1
MALT1	MALT1 Paracaspase	Protein Coding	55	GC18P058671	0.700826	https://www.genecards.org/cgi-bin/carddisp.pl?gene=MALT1
IL23A	Interleukin 23 Subunit Alpha	Protein Coding	46	GC12P057846	0.700826	https://www.genecards.org/cgi-bin/carddisp.pl?gene=IL23A
HAVCR2	Hepatitis A Virus Cellular Receptor 2	Protein Coding	52	GC05M157063	0.685921	https://www.genecards.org/cgi-bin/carddisp.pl?gene=HAVCR2
CCL20	C-C Motif Chemokine Ligand 20	Protein Coding	50	GC02P227846	0.685921	https://www.genecards.org/cgi-bin/carddisp.pl?gene=CCL20
MAP2K1	Mitogen-Activated Protein Kinase Kinase 1	Protein Coding	61	GC15P066386	0.680055	https://www.genecards.org/cgi-bin/carddisp.pl?gene=MAP2K1
CTSD	Cathepsin D	Protein Coding	59	GC11M001752	0.680055	https://www.genecards.org/cgi-bin/carddisp.pl?gene=CTSD
PIK3R1	Phosphoinositide-3-Kinase Regulatory Subunit 1	Protein Coding	57	GC05P068215	0.680055	https://www.genecards.org/cgi-bin/carddisp.pl?gene=PIK3R1
IRAK1	Interleukin 1 Receptor Associated Kinase 1	Protein Coding	56	GC0XM154010	0.680055	https://www.genecards.org/cgi-bin/carddisp.pl?gene=IRAK1
PNP	Purine Nucleoside Phosphorylase	Protein Coding	56	GC14P037115	0.680055	https://www.genecards.org/cgi-bin/carddisp.pl?gene=PNP
CTSC	Cathepsin C	Protein Coding	55	GC11M106699	0.680055	https://www.genecards.org/cgi-bin/carddisp.pl?gene=CTSC
PTK2	Protein Tyrosine Kinase 2	Protein Coding	55	GC08M140657	0.680055	https://www.genecards.org/cgi-bin/carddisp.pl?gene=PTK2
IMPA1	Inositol Monophosphatase 1	Protein Coding	54	GC08M081656	0.680055	https://www.genecards.org/cgi-bin/carddisp.pl?gene=IMPA1
RIGI	RNA Sensor RIG-I	Protein Coding	54	GC09M032474	0.680055	https://www.genecards.org/cgi-bin/carddisp.pl?gene=RIGI
ARAF	A-Raf Proto-Oncogene, Serine/Threonine Kinase	Protein Coding	53	GC0XP047830	0.680055	https://www.genecards.org/cgi-bin/carddisp.pl?gene=ARAF
ACHE	Acetylcholinesterase (Cartwright Blood Group)	Protein Coding	52	GC07M100889	0.680055	https://www.genecards.org/cgi-bin/carddisp.pl?gene=ACHE
BID	BH3 Interacting Domain Death Agonist	Protein Coding	52	GC22M017734	0.680055	https://www.genecards.org/cgi-bin/carddisp.pl?gene=BID
HRH1	Histamine Receptor H1	Protein Coding	52	GC03P014330	0.680055	https://www.genecards.org/cgi-bin/carddisp.pl?gene=HRH1
POLB	DNA Polymerase Beta	Protein Coding	52	GC08P042338	0.680055	https://www.genecards.org/cgi-bin/carddisp.pl?gene=POLB
PXN	Paxillin	Protein Coding	52	GC12M120210	0.680055	https://www.genecards.org/cgi-bin/carddisp.pl?gene=PXN
PDE3B	Phosphodiesterase 3B	Protein Coding	51	GC11P014643	0.680055	https://www.genecards.org/cgi-bin/carddisp.pl?gene=PDE3B
CD84	CD84 Molecule	Protein Coding	50	GC01M160541	0.680055	https://www.genecards.org/cgi-bin/carddisp.pl?gene=CD84
DHX9	DExH-Box Helicase 9	Protein Coding	49	GC01P182839	0.680055	https://www.genecards.org/cgi-bin/carddisp.pl?gene=DHX9
TNPO1	Transportin 1	Protein Coding	48	GC05P072816	0.680055	https://www.genecards.org/cgi-bin/carddisp.pl?gene=TNPO1
AKAP1	A-Kinase Anchoring Protein 1	Protein Coding	47	GC17P057085	0.680055	https://www.genecards.org/cgi-bin/carddisp.pl?gene=AKAP1
GRP	Gastrin Releasing Peptide	Protein Coding	47	GC18P059220	0.680055	https://www.genecards.org/cgi-bin/carddisp.pl?gene=GRP
TUBGCP2	Tubulin Gamma Complex Associated Protein 2	Protein Coding	47	GC10M133278	0.680055	https://www.genecards.org/cgi-bin/carddisp.pl?gene=TUBGCP2
LILRB3	Leukocyte Immunoglobulin Like Receptor B3	Protein Coding	44	GC19M054216	0.680055	https://www.genecards.org/cgi-bin/carddisp.pl?gene=LILRB3
REG3A	Regenerating Family Member 3 Alpha	Protein Coding	44	GC02M079157	0.680055	https://www.genecards.org/cgi-bin/carddisp.pl?gene=REG3A
IFNA7	Interferon Alpha 7	Protein Coding	39	GC09M021900	0.680055	https://www.genecards.org/cgi-bin/carddisp.pl?gene=IFNA7
NR1H3	Nuclear Receptor Subfamily 1 Group H Member 3	Protein Coding	53	GC11P047248	0.653263	https://www.genecards.org/cgi-bin/carddisp.pl?gene=NR1H3
PAEP	Progestagen Associated Endometrial Protein	Protein Coding	47	GC09P135561	0.653263	https://www.genecards.org/cgi-bin/carddisp.pl?gene=PAEP
TNFRSF1B	TNF Receptor Superfamily Member 1B	Protein Coding	56	GC01P012366	0.632303	https://www.genecards.org/cgi-bin/carddisp.pl?gene=TNFRSF1B
IL7	Interleukin 7	Protein Coding	51	GC08M078689	0.632303	https://www.genecards.org/cgi-bin/carddisp.pl?gene=IL7
LILRB1	Leukocyte Immunoglobulin Like Receptor B1	Protein Coding	50	GC19P080301	0.616193	https://www.genecards.org/cgi-bin/carddisp.pl?gene=LILRB1
S100A9	S100 Calcium Binding Protein A9	Protein Coding	50	GC01P153357	0.616193	https://www.genecards.org/cgi-bin/carddisp.pl?gene=S100A9
LILRB2	Leukocyte Immunoglobulin Like Receptor B2	Protein Coding	47	GC19M077131	0.616193	https://www.genecards.org/cgi-bin/carddisp.pl?gene=LILRB2
IL27	Interleukin 27	Protein Coding	44	GC16M039846	0.616193	https://www.genecards.org/cgi-bin/carddisp.pl?gene=IL27
LILRB4	Leukocyte Immunoglobulin Like Receptor B4	Protein Coding	44	GC19P054643	0.616193	https://www.genecards.org/cgi-bin/carddisp.pl?gene=LILRB4
FCGR2A	Fc Gamma Receptor IIa	Protein Coding	55	GC01P161505	0.605152	https://www.genecards.org/cgi-bin/carddisp.pl?gene=FCGR2A
NR1H2	Nuclear Receptor Subfamily 1 Group H Member 2	Protein Coding	53	GC19P050329	0.605152	https://www.genecards.org/cgi-bin/carddisp.pl?gene=NR1H2
CD200	CD200 Molecule	Protein Coding	47	GC03P112332	0.59955	https://www.genecards.org/cgi-bin/carddisp.pl?gene=CD200
JAK2	Janus Kinase 2	Protein Coding	61	GC09P004985	0.593555	https://www.genecards.org/cgi-bin/carddisp.pl?gene=JAK2
NFKB2	Nuclear Factor Kappa B Subunit 2	Protein Coding	59	GC10P102394	0.593555	https://www.genecards.org/cgi-bin/carddisp.pl?gene=NFKB2
DDB1	Damage Specific DNA Binding Protein 1	Protein Coding	52	GC11M105899	0.593555	https://www.genecards.org/cgi-bin/carddisp.pl?gene=DDB1
HPSE	Heparanase	Protein Coding	52	GC04M083292	0.593555	https://www.genecards.org/cgi-bin/carddisp.pl?gene=HPSE
TLR6	Toll Like Receptor 6	Protein Coding	52	GC04M038828	0.593555	https://www.genecards.org/cgi-bin/carddisp.pl?gene=TLR6
GMNN	Geminin DNA Replication Inhibitor	Protein Coding	51	GC06P024779	0.593555	https://www.genecards.org/cgi-bin/carddisp.pl?gene=GMNN
CPD	Carboxypeptidase D	Protein Coding	50	GC17P030378	0.593555	https://www.genecards.org/cgi-bin/carddisp.pl?gene=CPD
CUL4A	Cullin 4A	Protein Coding	50	GC13P113208	0.593555	https://www.genecards.org/cgi-bin/carddisp.pl?gene=CUL4A
RBX1	Ring-Box 1	Protein Coding	50	GC22P040951	0.593555	https://www.genecards.org/cgi-bin/carddisp.pl?gene=RBX1
REG1A	Regenerating Family Member 1 Alpha	Protein Coding	47	GC02P079120	0.593555	https://www.genecards.org/cgi-bin/carddisp.pl?gene=REG1A
TNFSF18	TNF Superfamily Member 18	Protein Coding	44	GC01M173009	0.593555	https://www.genecards.org/cgi-bin/carddisp.pl?gene=TNFSF18
LCK	LCK Proto-Oncogene, Src Family Tyrosine Kinase	Protein Coding	59	GC01P032251	0.575626	https://www.genecards.org/cgi-bin/carddisp.pl?gene=LCK
VEGFA	Vascular Endothelial Growth Factor A	Protein Coding	56	GC06P043770	0.575626	https://www.genecards.org/cgi-bin/carddisp.pl?gene=VEGFA
ADIPOQ	Adiponectin, C1Q And Collagen Domain Containing	Protein Coding	53	GC03P186842	0.575626	https://www.genecards.org/cgi-bin/carddisp.pl?gene=ADIPOQ
BST2	Bone Marrow Stromal Cell Antigen 2	Protein Coding	46	GC19M017403	0.575626	https://www.genecards.org/cgi-bin/carddisp.pl?gene=BST2
NANOG	Nanog Homeobox	Protein Coding	43	GC12P007787	0.575626	https://www.genecards.org/cgi-bin/carddisp.pl?gene=NANOG
DEFB4A	Defensin Beta 4A	Protein Coding	42	GC08P008153	0.575626	https://www.genecards.org/cgi-bin/carddisp.pl?gene=DEFB4A
PTPRC	Protein Tyrosine Phosphatase Receptor Type C	Protein Coding	59	GC01P198607	0.572222	https://www.genecards.org/cgi-bin/carddisp.pl?gene=PTPRC
IFNGR1	Interferon Gamma Receptor 1	Protein Coding	58	GC06M137197	0.572222	https://www.genecards.org/cgi-bin/carddisp.pl?gene=IFNGR1
HMGB1	High Mobility Group Box 1	Protein Coding	55	GC13M030456	0.572222	https://www.genecards.org/cgi-bin/carddisp.pl?gene=HMGB1
CEACAM1	CEA Cell Adhesion Molecule 1	Protein Coding	52	GC19M042507	0.572222	https://www.genecards.org/cgi-bin/carddisp.pl?gene=CEACAM1
SEMA7A	Semaphorin 7A (John Milton Hagen Blood Group)	Protein Coding	51	GC15M074409	0.572222	https://www.genecards.org/cgi-bin/carddisp.pl?gene=SEMA7A
CD276	CD276 Molecule	Protein Coding	49	GC15P073683	0.572222	https://www.genecards.org/cgi-bin/carddisp.pl?gene=CD276
FFAR2	Free Fatty Acid Receptor 2	Protein Coding	49	GC19P079542	0.572222	https://www.genecards.org/cgi-bin/carddisp.pl?gene=FFAR2
S100A8	S100 Calcium Binding Protein A8	Protein Coding	48	GC01M154258	0.572222	https://www.genecards.org/cgi-bin/carddisp.pl?gene=S100A8
ALPK1	Alpha Kinase 1	Protein Coding	47	GC04P112285	0.572222	https://www.genecards.org/cgi-bin/carddisp.pl?gene=ALPK1
MICB	MHC Class I Polypeptide-Related Sequence B	Protein Coding	47	GC06P100196	0.572222	https://www.genecards.org/cgi-bin/carddisp.pl?gene=MICB
ZBP1	Z-DNA Binding Protein 1	Protein Coding	47	GC20M057603	0.572222	https://www.genecards.org/cgi-bin/carddisp.pl?gene=ZBP1
IL33	Interleukin 33	Protein Coding	46	GC09P008027	0.572222	https://www.genecards.org/cgi-bin/carddisp.pl?gene=IL33
TIFA	TRAF Interacting Protein With Forkhead Associated Domain	Protein Coding	43	GC04M112274	0.572222	https://www.genecards.org/cgi-bin/carddisp.pl?gene=TIFA
HLA-DRB1	Major Histocompatibility Complex, Class II, DR Beta 1	Protein Coding	54	GC06M077947	0.542967	https://www.genecards.org/cgi-bin/carddisp.pl?gene=HLA-DRB1
P2RX7	Purinergic Receptor P2X 7	Protein Coding	54	GC12P127820	0.542967	https://www.genecards.org/cgi-bin/carddisp.pl?gene=P2RX7
HLA-C	Major Histocompatibility Complex, Class I, C	Protein Coding	51	GC06M077856	0.542967	https://www.genecards.org/cgi-bin/carddisp.pl?gene=HLA-C
IL37	Interleukin 37	Protein Coding	46	GC02P125225	0.542967	https://www.genecards.org/cgi-bin/carddisp.pl?gene=IL37
JAK1	Janus Kinase 1	Protein Coding	60	GC01M064833	0.532554	https://www.genecards.org/cgi-bin/carddisp.pl?gene=JAK1
DPEP1	Dipeptidase 1	Protein Coding	51	GC16P089613	0.517639	https://www.genecards.org/cgi-bin/carddisp.pl?gene=DPEP1
IKZF1	IKAROS Family Zinc Finger 1	Protein Coding	56	GC07P050303	0.514918	https://www.genecards.org/cgi-bin/carddisp.pl?gene=IKZF1
PRDM1	PR/SET Domain 1	Protein Coding	52	GC06P105993	0.514918	https://www.genecards.org/cgi-bin/carddisp.pl?gene=PRDM1
CD244	CD244 Molecule	Protein Coding	51	GC01M160830	0.514918	https://www.genecards.org/cgi-bin/carddisp.pl?gene=CD244
EGR2	Early Growth Response 2	Protein Coding	51	GC10M062811	0.514918	https://www.genecards.org/cgi-bin/carddisp.pl?gene=EGR2
LAG3	Lymphocyte Activating 3	Protein Coding	48	GC12P026350	0.514918	https://www.genecards.org/cgi-bin/carddisp.pl?gene=LAG3
IL19	Interleukin 19	Protein Coding	47	GC01P206770	0.514918	https://www.genecards.org/cgi-bin/carddisp.pl?gene=IL19
DEFB1	Defensin Beta 1	Protein Coding	46	GC08M006870	0.514918	https://www.genecards.org/cgi-bin/carddisp.pl?gene=DEFB1
DEFB103B	Defensin Beta 103B	Protein Coding	32	GC08M007430	0.514918	https://www.genecards.org/cgi-bin/carddisp.pl?gene=DEFB103B
NT5E	5'-Nucleotidase Ecto	Protein Coding	59	GC06P085449	0.505898	https://www.genecards.org/cgi-bin/carddisp.pl?gene=NT5E
ADAM17	ADAM Metallopeptidase Domain 17	Protein Coding	58	GC02M009488	0.505898	https://www.genecards.org/cgi-bin/carddisp.pl?gene=ADAM17
TRAF6	TNF Receptor Associated Factor 6	Protein Coding	53	GC11M036467	0.505898	https://www.genecards.org/cgi-bin/carddisp.pl?gene=TRAF6
S1PR5	Sphingosine-1-Phosphate Receptor 5	Protein Coding	52	GC19M010512	0.505898	https://www.genecards.org/cgi-bin/carddisp.pl?gene=S1PR5
DOCK2	Dedicator Of Cytokinesis 2	Protein Coding	51	GC05P169637	0.505898	https://www.genecards.org/cgi-bin/carddisp.pl?gene=DOCK2
GAL	Galanin And GMAP Prepropeptide	Protein Coding	51	GC11P072461	0.505898	https://www.genecards.org/cgi-bin/carddisp.pl?gene=GAL
MCAM	Melanoma Cell Adhesion Molecule	Protein Coding	49	GC11M119308	0.505898	https://www.genecards.org/cgi-bin/carddisp.pl?gene=MCAM
CXCR5	C-X-C Motif Chemokine Receptor 5	Protein Coding	48	GC11P118928	0.505898	https://www.genecards.org/cgi-bin/carddisp.pl?gene=CXCR5
MICA	MHC Class I Polypeptide-Related Sequence A	Protein Coding	46	GC06P031399	0.505898	https://www.genecards.org/cgi-bin/carddisp.pl?gene=MICA
JUN	Jun Proto-Oncogene, AP-1 Transcription Factor Subunit	Protein Coding	55	GC01M058780	0.479241	https://www.genecards.org/cgi-bin/carddisp.pl?gene=JUN
MMP9	Matrix Metallopeptidase 9	Protein Coding	61	GC20P046008	0.461926	https://www.genecards.org/cgi-bin/carddisp.pl?gene=MMP9
IDH1	Isocitrate Dehydrogenase (NADP(+)) 1	Protein Coding	60	GC02M208236	0.461926	https://www.genecards.org/cgi-bin/carddisp.pl?gene=IDH1
SLC2A1	Solute Carrier Family 2 Member 1	Protein Coding	60	GC01M042925	0.461926	https://www.genecards.org/cgi-bin/carddisp.pl?gene=SLC2A1
NOTCH1	Notch Receptor 1	Protein Coding	59	GC09M138053	0.461926	https://www.genecards.org/cgi-bin/carddisp.pl?gene=NOTCH1
APP	Amyloid Beta Precursor Protein	Protein Coding	58	GC21M025880	0.461926	https://www.genecards.org/cgi-bin/carddisp.pl?gene=APP
HSP90AA1	Heat Shock Protein 90 Alpha Family Class A Member 1	Protein Coding	58	GC14M102080	0.461926	https://www.genecards.org/cgi-bin/carddisp.pl?gene=HSP90AA1
MAP3K7	Mitogen-Activated Protein Kinase Kinase Kinase 7	Protein Coding	58	GC06M090513	0.461926	https://www.genecards.org/cgi-bin/carddisp.pl?gene=MAP3K7
VIM	Vimentin	Protein Coding	58	GC10P017227	0.461926	https://www.genecards.org/cgi-bin/carddisp.pl?gene=VIM
IL6ST	Interleukin 6 Cytokine Family Signal Transducer	Protein Coding	56	GC05M055935	0.461926	https://www.genecards.org/cgi-bin/carddisp.pl?gene=IL6ST
FST	Follistatin	Protein Coding	55	GC05P053480	0.461926	https://www.genecards.org/cgi-bin/carddisp.pl?gene=FST
C1QA	Complement C1q A Chain	Protein Coding	53	GC01P022804	0.461926	https://www.genecards.org/cgi-bin/carddisp.pl?gene=C1QA
CLEC7A	C-Type Lectin Domain Containing 7A	Protein Coding	53	GC12M024095	0.461926	https://www.genecards.org/cgi-bin/carddisp.pl?gene=CLEC7A
SOCS1	Suppressor Of Cytokine Signaling 1	Protein Coding	52	GC16M012729	0.461926	https://www.genecards.org/cgi-bin/carddisp.pl?gene=SOCS1
CALCA	Calcitonin Related Polypeptide Alpha	Protein Coding	50	GC11M014966	0.461926	https://www.genecards.org/cgi-bin/carddisp.pl?gene=CALCA
PTBP1	Polypyrimidine Tract Binding Protein 1	Protein Coding	50	GC19P000797	0.461926	https://www.genecards.org/cgi-bin/carddisp.pl?gene=PTBP1
SOCS3	Suppressor Of Cytokine Signaling 3	Protein Coding	50	GC17M078356	0.461926	https://www.genecards.org/cgi-bin/carddisp.pl?gene=SOCS3
CEACAM3	CEA Cell Adhesion Molecule 3	Protein Coding	49	GC19P041796	0.461926	https://www.genecards.org/cgi-bin/carddisp.pl?gene=CEACAM3
CEACAM6	CEA Cell Adhesion Molecule 6	Protein Coding	48	GC19P041750	0.461926	https://www.genecards.org/cgi-bin/carddisp.pl?gene=CEACAM6
CXCL5	C-X-C Motif Chemokine Ligand 5	Protein Coding	47	GC04M073995	0.461926	https://www.genecards.org/cgi-bin/carddisp.pl?gene=CXCL5
PF4	Platelet Factor 4	Protein Coding	47	GC04M073980	0.461926	https://www.genecards.org/cgi-bin/carddisp.pl?gene=PF4
CCL8	C-C Motif Chemokine Ligand 8	Protein Coding	46	GC17P034319	0.461926	https://www.genecards.org/cgi-bin/carddisp.pl?gene=CCL8
CARD9	Caspase Recruitment Domain Family Member 9	Protein Coding	51	GC09M136364	0.461206	https://www.genecards.org/cgi-bin/carddisp.pl?gene=CARD9
HS3ST1	Heparan Sulfate-Glucosamine 3-Sulfotransferase 1	Protein Coding	48	GC04M011394	0.461206	https://www.genecards.org/cgi-bin/carddisp.pl?gene=HS3ST1
SIGIRR	Single Ig And TIR Domain Containing	Protein Coding	48	GC11M007266	0.461206	https://www.genecards.org/cgi-bin/carddisp.pl?gene=SIGIRR
LTF	Lactotransferrin	Protein Coding	52	GC03M046435	0.437485	https://www.genecards.org/cgi-bin/carddisp.pl?gene=LTF
PTMA	Prothymosin Alpha	Protein Coding	48	GC02P231939	0.437485	https://www.genecards.org/cgi-bin/carddisp.pl?gene=PTMA
ALB	Albumin	Protein Coding	56	GC04P073397	0.415035	https://www.genecards.org/cgi-bin/carddisp.pl?gene=ALB
AKT1	AKT Serine/Threonine Kinase 1	Protein Coding	61	GC14M104769	0.404622	https://www.genecards.org/cgi-bin/carddisp.pl?gene=AKT1
MMP2	Matrix Metallopeptidase 2	Protein Coding	60	GC16P055390	0.404622	https://www.genecards.org/cgi-bin/carddisp.pl?gene=MMP2
SNCA	Synuclein Alpha	Protein Coding	59	GC04M089724	0.404622	https://www.genecards.org/cgi-bin/carddisp.pl?gene=SNCA
NOTCH3	Notch Receptor 3	Protein Coding	58	GC19M015159	0.404622	https://www.genecards.org/cgi-bin/carddisp.pl?gene=NOTCH3
CDC42	Cell Division Cycle 42	Protein Coding	57	GC01P022052	0.404622	https://www.genecards.org/cgi-bin/carddisp.pl?gene=CDC42
KCNK3	Potassium Two Pore Domain Channel Subfamily K Member 3	Protein Coding	57	GC02P026692	0.404622	https://www.genecards.org/cgi-bin/carddisp.pl?gene=KCNK3
TNFRSF10B	TNF Receptor Superfamily Member 10b	Protein Coding	57	GC08M023020	0.404622	https://www.genecards.org/cgi-bin/carddisp.pl?gene=TNFRSF10B
CYBB	Cytochrome B-245 Beta Chain	Protein Coding	56	GC0XP037780	0.404622	https://www.genecards.org/cgi-bin/carddisp.pl?gene=CYBB
FCGR2B	Fc Gamma Receptor IIb	Protein Coding	56	GC01P161926	0.404622	https://www.genecards.org/cgi-bin/carddisp.pl?gene=FCGR2B
GSN	Gelsolin	Protein Coding	56	GC09P121201	0.404622	https://www.genecards.org/cgi-bin/carddisp.pl?gene=GSN
ACACA	Acetyl-CoA Carboxylase Alpha	Protein Coding	55	GC17M037084	0.404622	https://www.genecards.org/cgi-bin/carddisp.pl?gene=ACACA
CDK1	Cyclin Dependent Kinase 1	Protein Coding	55	GC10P060772	0.404622	https://www.genecards.org/cgi-bin/carddisp.pl?gene=CDK1
GFAP	Glial Fibrillary Acidic Protein	Protein Coding	55	GC17M057289	0.404622	https://www.genecards.org/cgi-bin/carddisp.pl?gene=GFAP
HIF1A	Hypoxia Inducible Factor 1 Subunit Alpha	Protein Coding	55	GC14P061695	0.404622	https://www.genecards.org/cgi-bin/carddisp.pl?gene=HIF1A
HSP90B1	Heat Shock Protein 90 Beta Family Member 1	Protein Coding	54	GC12P103930	0.404622	https://www.genecards.org/cgi-bin/carddisp.pl?gene=HSP90B1
PRF1	Perforin 1	Protein Coding	53	GC10M070597	0.404622	https://www.genecards.org/cgi-bin/carddisp.pl?gene=PRF1
ATF3	Activating Transcription Factor 3	Protein Coding	51	GC01P212565	0.404622	https://www.genecards.org/cgi-bin/carddisp.pl?gene=ATF3
C1QBP	Complement C1q Binding Protein	Protein Coding	51	GC17M005432	0.404622	https://www.genecards.org/cgi-bin/carddisp.pl?gene=C1QBP
CD47	CD47 Molecule	Protein Coding	51	GC03M108043	0.404622	https://www.genecards.org/cgi-bin/carddisp.pl?gene=CD47
IRF3	Interferon Regulatory Factor 3	Protein Coding	51	GC19M049659	0.404622	https://www.genecards.org/cgi-bin/carddisp.pl?gene=IRF3
TOLLIP	Toll Interacting Protein	Protein Coding	51	GC11M001274	0.404622	https://www.genecards.org/cgi-bin/carddisp.pl?gene=TOLLIP
MAN2A1	Mannosidase Alpha Class 2A Member 1	Protein Coding	50	GC05P109689	0.404622	https://www.genecards.org/cgi-bin/carddisp.pl?gene=MAN2A1
TREM1	Triggering Receptor Expressed On Myeloid Cells 1	Protein Coding	49	GC06M041267	0.404622	https://www.genecards.org/cgi-bin/carddisp.pl?gene=TREM1
IL24	Interleukin 24	Protein Coding	48	GC01P206897	0.404622	https://www.genecards.org/cgi-bin/carddisp.pl?gene=IL24
KIDINS220	Kinase D Interacting Substrate 220	Protein Coding	48	GC02M008724	0.404622	https://www.genecards.org/cgi-bin/carddisp.pl?gene=KIDINS220
VTCN1	V-Set Domain Containing T Cell Activation Inhibitor 1	Protein Coding	48	GC01M117143	0.404622	https://www.genecards.org/cgi-bin/carddisp.pl?gene=VTCN1
ELAVL1	ELAV Like RNA Binding Protein 1	Protein Coding	47	GC19M007958	0.404622	https://www.genecards.org/cgi-bin/carddisp.pl?gene=ELAVL1
LGALS8	Galectin 8	Protein Coding	47	GC01P236518	0.404622	https://www.genecards.org/cgi-bin/carddisp.pl?gene=LGALS8
SCGB1A1	Secretoglobin Family 1A Member 1	Protein Coding	47	GC11P062405	0.404622	https://www.genecards.org/cgi-bin/carddisp.pl?gene=SCGB1A1
RARRES2	Retinoic Acid Receptor Responder 2	Protein Coding	46	GC07M150333	0.404622	https://www.genecards.org/cgi-bin/carddisp.pl?gene=RARRES2
SH2D1B	SH2 Domain Containing 1B	Protein Coding	44	GC01M162395	0.404622	https://www.genecards.org/cgi-bin/carddisp.pl?gene=SH2D1B
GMFG	Glia Maturation Factor Gamma	Protein Coding	43	GC19M039328	0.404622	https://www.genecards.org/cgi-bin/carddisp.pl?gene=GMFG
IFNL1	Interferon Lambda 1	Protein Coding	43	GC19P039296	0.404622	https://www.genecards.org/cgi-bin/carddisp.pl?gene=IFNL1
IL31	Interleukin 31	Protein Coding	43	GC12M122746	0.404622	https://www.genecards.org/cgi-bin/carddisp.pl?gene=IL31
C5orf22	Chromosome 5 Open Reading Frame 22	Protein Coding	36	GC05P031532	0.404622	https://www.genecards.org/cgi-bin/carddisp.pl?gene=C5orf22
IGHG3	Immunoglobulin Heavy Constant Gamma 3 (G3m Marker)	Protein Coding	35	GC14M114377	0.404622	https://www.genecards.org/cgi-bin/carddisp.pl?gene=IGHG3
KIR2DL2	Killer Cell Immunoglobulin Like Receptor, Two Ig Domains And Long Cytoplasmic Tail 2	Protein Coding	30	GC19Mr00108	0.404622	https://www.genecards.org/cgi-bin/carddisp.pl?gene=KIR2DL2
TFRC	Transferrin Receptor	Protein Coding	58	GC03M196113	0.391299	https://www.genecards.org/cgi-bin/carddisp.pl?gene=TFRC
XDH	Xanthine Dehydrogenase	Protein Coding	54	GC02M031334	0.391299	https://www.genecards.org/cgi-bin/carddisp.pl?gene=XDH
IFI16	Interferon Gamma Inducible Protein 16	Protein Coding	49	GC01P158969	0.391299	https://www.genecards.org/cgi-bin/carddisp.pl?gene=IFI16
BRAF	B-Raf Proto-Oncogene, Serine/Threonine Kinase	Protein Coding	60	GC07M140748	0.376573	https://www.genecards.org/cgi-bin/carddisp.pl?gene=BRAF
PIM1	Pim-1 Proto-Oncogene, Serine/Threonine Kinase	Protein Coding	56	GC06P100349	0.376573	https://www.genecards.org/cgi-bin/carddisp.pl?gene=PIM1
GALNS	Galactosamine (N-Acetyl)-6-Sulfatase	Protein Coding	55	GC16M088813	0.376573	https://www.genecards.org/cgi-bin/carddisp.pl?gene=GALNS
HNRNPA1	Heterogeneous Nuclear Ribonucleoprotein A1	Protein Coding	55	GC12P054280	0.376573	https://www.genecards.org/cgi-bin/carddisp.pl?gene=HNRNPA1
NLRP3	NLR Family Pyrin Domain Containing 3	Protein Coding	55	GC01P247415	0.376573	https://www.genecards.org/cgi-bin/carddisp.pl?gene=NLRP3
TNFAIP3	TNF Alpha Induced Protein 3	Protein Coding	55	GC06P137866	0.376573	https://www.genecards.org/cgi-bin/carddisp.pl?gene=TNFAIP3
CFH	Complement Factor H	Protein Coding	54	GC01P196621	0.376573	https://www.genecards.org/cgi-bin/carddisp.pl?gene=CFH
HNRNPA2B1	Heterogeneous Nuclear Ribonucleoprotein A2/B1	Protein Coding	52	GC07M026174	0.376573	https://www.genecards.org/cgi-bin/carddisp.pl?gene=HNRNPA2B1
KPNA2	Karyopherin Subunit Alpha 2	Protein Coding	52	GC17P068035	0.376573	https://www.genecards.org/cgi-bin/carddisp.pl?gene=KPNA2
SLC29A3	Solute Carrier Family 29 Member 3	Protein Coding	51	GC10P071320	0.376573	https://www.genecards.org/cgi-bin/carddisp.pl?gene=SLC29A3
EIF2S1	Eukaryotic Translation Initiation Factor 2 Subunit Alpha	Protein Coding	50	GC14P067359	0.376573	https://www.genecards.org/cgi-bin/carddisp.pl?gene=EIF2S1
IKZF3	IKAROS Family Zinc Finger 3	Protein Coding	50	GC17M057018	0.376573	https://www.genecards.org/cgi-bin/carddisp.pl?gene=IKZF3
TICAM1	TIR Domain Containing Adaptor Molecule 1	Protein Coding	50	GC19M004815	0.376573	https://www.genecards.org/cgi-bin/carddisp.pl?gene=TICAM1
VSIR	V-Set Immunoregulatory Receptor	Protein Coding	48	GC10M071748	0.376573	https://www.genecards.org/cgi-bin/carddisp.pl?gene=VSIR
CD200R1	CD200 Receptor 1	Protein Coding	46	GC03M112921	0.376573	https://www.genecards.org/cgi-bin/carddisp.pl?gene=CD200R1
IL25	Interleukin 25	Protein Coding	46	GC14P037361	0.376573	https://www.genecards.org/cgi-bin/carddisp.pl?gene=IL25
TSC22D3	TSC22 Domain Family Member 3	Protein Coding	46	GC0XM107713	0.376573	https://www.genecards.org/cgi-bin/carddisp.pl?gene=TSC22D3
PGLYRP3	Peptidoglycan Recognition Protein 3	Protein Coding	44	GC01M153297	0.376573	https://www.genecards.org/cgi-bin/carddisp.pl?gene=PGLYRP3
HP	Haptoglobin	Protein Coding	52	GC16P073068	0.366026	https://www.genecards.org/cgi-bin/carddisp.pl?gene=HP
CASP8	Caspase 8	Protein Coding	59	GC02P201233	0.338874	https://www.genecards.org/cgi-bin/carddisp.pl?gene=CASP8
MAPK10	Mitogen-Activated Protein Kinase 10	Protein Coding	56	GC04M085990	0.338874	https://www.genecards.org/cgi-bin/carddisp.pl?gene=MAPK10
ITGAM	Integrin Subunit Alpha M	Protein Coding	55	GC16P045112	0.338874	https://www.genecards.org/cgi-bin/carddisp.pl?gene=ITGAM
HLA-DQB1	Major Histocompatibility Complex, Class II, DQ Beta 1	Protein Coding	49	GC06M077956	0.338874	https://www.genecards.org/cgi-bin/carddisp.pl?gene=HLA-DQB1
MMP3	Matrix Metallopeptidase 3	Protein Coding	57	GC11M102835	0.309349	https://www.genecards.org/cgi-bin/carddisp.pl?gene=MMP3
LEP	Leptin	Protein Coding	53	GC07P128241	0.309349	https://www.genecards.org/cgi-bin/carddisp.pl?gene=LEP
MBL2	Mannose Binding Lectin 2	Protein Coding	53	GC10M052760	0.309349	https://www.genecards.org/cgi-bin/carddisp.pl?gene=MBL2
HELLS	Helicase, Lymphoid Specific	Protein Coding	52	GC10P096787	0.309349	https://www.genecards.org/cgi-bin/carddisp.pl?gene=HELLS
RETN	Resistin	Protein Coding	50	GC19P007669	0.309349	https://www.genecards.org/cgi-bin/carddisp.pl?gene=RETN
AKAP12	A-Kinase Anchoring Protein 12	Protein Coding	48	GC06P151239	0.309349	https://www.genecards.org/cgi-bin/carddisp.pl?gene=AKAP12
RNASE3	Ribonuclease A Family Member 3	Protein Coding	47	GC14P020891	0.309349	https://www.genecards.org/cgi-bin/carddisp.pl?gene=RNASE3
EBAG9	Estrogen Receptor Binding Site Associated Antigen 9	Protein Coding	44	GC08P109536	0.309349	https://www.genecards.org/cgi-bin/carddisp.pl?gene=EBAG9
CASP3	Caspase 3	Protein Coding	56	GC04M184627	0.27669	https://www.genecards.org/cgi-bin/carddisp.pl?gene=CASP3
PLA2G4A	Phospholipase A2 Group IVA	Protein Coding	55	GC01P186798	0.27669	https://www.genecards.org/cgi-bin/carddisp.pl?gene=PLA2G4A
ALOX5	Arachidonate 5-Lipoxygenase	Protein Coding	54	GC10P045374	0.27669	https://www.genecards.org/cgi-bin/carddisp.pl?gene=ALOX5
FPR2	Formyl Peptide Receptor 2	Protein Coding	53	GC19P051752	0.27669	https://www.genecards.org/cgi-bin/carddisp.pl?gene=FPR2
IL10RA	Interleukin 10 Receptor Subunit Alpha	Protein Coding	53	GC11P117987	0.27669	https://www.genecards.org/cgi-bin/carddisp.pl?gene=IL10RA
PTGS1	Prostaglandin-Endoperoxide Synthase 1	Protein Coding	53	GC09P122370	0.27669	https://www.genecards.org/cgi-bin/carddisp.pl?gene=PTGS1
SLC11A1	Solute Carrier Family 11 Member 1	Protein Coding	53	GC02P218382	0.27669	https://www.genecards.org/cgi-bin/carddisp.pl?gene=SLC11A1
THBD	Thrombomodulin	Protein Coding	53	GC20M023026	0.27669	https://www.genecards.org/cgi-bin/carddisp.pl?gene=THBD
LBP	Lipopolysaccharide Binding Protein	Protein Coding	51	GC20P038346	0.27669	https://www.genecards.org/cgi-bin/carddisp.pl?gene=LBP
SFTPD	Surfactant Protein D	Protein Coding	51	GC10M079937	0.27669	https://www.genecards.org/cgi-bin/carddisp.pl?gene=SFTPD
CEBPB	CCAAT Enhancer Binding Protein Beta	Protein Coding	50	GC20P050190	0.27669	https://www.genecards.org/cgi-bin/carddisp.pl?gene=CEBPB
CCL21	C-C Motif Chemokine Ligand 21	Protein Coding	48	GC09M034709	0.27669	https://www.genecards.org/cgi-bin/carddisp.pl?gene=CCL21
KLRK1	Killer Cell Lectin Like Receptor K1	Protein Coding	48	GC12M024097	0.27669	https://www.genecards.org/cgi-bin/carddisp.pl?gene=KLRK1
LTBR	Lymphotoxin Beta Receptor	Protein Coding	48	GC12P006375	0.27669	https://www.genecards.org/cgi-bin/carddisp.pl?gene=LTBR
EBI3	Epstein-Barr Virus Induced 3	Protein Coding	46	GC19P005338	0.27669	https://www.genecards.org/cgi-bin/carddisp.pl?gene=EBI3
OXT	Oxytocin/Neurophysin I Prepropeptide	Protein Coding	45	GC20P004754	0.27669	https://www.genecards.org/cgi-bin/carddisp.pl?gene=OXT
STOML2	Stomatin Like 2	Protein Coding	45	GC09M035099	0.27669	https://www.genecards.org/cgi-bin/carddisp.pl?gene=STOML2
CCL27	C-C Motif Chemokine Ligand 27	Protein Coding	42	GC09M034662	0.27669	https://www.genecards.org/cgi-bin/carddisp.pl?gene=CCL27
EGFR	Epidermal Growth Factor Receptor	Protein Coding	62	GC07P055019	0.266277	https://www.genecards.org/cgi-bin/carddisp.pl?gene=EGFR
KRAS	KRAS Proto-Oncogene, GTPase	Protein Coding	59	GC12M025204	0.266277	https://www.genecards.org/cgi-bin/carddisp.pl?gene=KRAS
NOTCH2	Notch Receptor 2	Protein Coding	59	GC01M119911	0.266277	https://www.genecards.org/cgi-bin/carddisp.pl?gene=NOTCH2
TGFBR2	Transforming Growth Factor Beta Receptor 2	Protein Coding	59	GC03P030623	0.266277	https://www.genecards.org/cgi-bin/carddisp.pl?gene=TGFBR2
UCHL1	Ubiquitin C-Terminal Hydrolase L1	Protein Coding	59	GC04P041256	0.266277	https://www.genecards.org/cgi-bin/carddisp.pl?gene=UCHL1
HSD11B1	Hydroxysteroid 11-Beta Dehydrogenase 1	Protein Coding	58	GC01P209686	0.266277	https://www.genecards.org/cgi-bin/carddisp.pl?gene=HSD11B1
NPM1	Nucleophosmin 1	Protein Coding	58	GC05P171387	0.266277	https://www.genecards.org/cgi-bin/carddisp.pl?gene=NPM1
ENTPD1	Ectonucleoside Triphosphate Diphosphohydrolase 1	Protein Coding	57	GC10P096804	0.266277	https://www.genecards.org/cgi-bin/carddisp.pl?gene=ENTPD1
FOXO1	Forkhead Box O1	Protein Coding	57	GC13M040555	0.266277	https://www.genecards.org/cgi-bin/carddisp.pl?gene=FOXO1
HDAC3	Histone Deacetylase 3	Protein Coding	57	GC05M141620	0.266277	https://www.genecards.org/cgi-bin/carddisp.pl?gene=HDAC3
PHGDH	Phosphoglycerate Dehydrogenase	Protein Coding	57	GC01P119660	0.266277	https://www.genecards.org/cgi-bin/carddisp.pl?gene=PHGDH
PRKDC	Protein Kinase, DNA-Activated, Catalytic Subunit	Protein Coding	57	GC08M047773	0.266277	https://www.genecards.org/cgi-bin/carddisp.pl?gene=PRKDC
STK11	Serine/Threonine Kinase 11	Protein Coding	57	GC19P001177	0.266277	https://www.genecards.org/cgi-bin/carddisp.pl?gene=STK11
TUBB	Tubulin Beta Class I	Protein Coding	57	GC06P100175	0.266277	https://www.genecards.org/cgi-bin/carddisp.pl?gene=TUBB
VCP	Valosin Containing Protein	Protein Coding	57	GC09M035056	0.266277	https://www.genecards.org/cgi-bin/carddisp.pl?gene=VCP
ACTB	Actin Beta	Protein Coding	56	GC07M005527	0.266277	https://www.genecards.org/cgi-bin/carddisp.pl?gene=ACTB
CSNK1A1	Casein Kinase 1 Alpha 1	Protein Coding	56	GC05M149492	0.266277	https://www.genecards.org/cgi-bin/carddisp.pl?gene=CSNK1A1
EIF4E	Eukaryotic Translation Initiation Factor 4E	Protein Coding	56	GC04M098879	0.266277	https://www.genecards.org/cgi-bin/carddisp.pl?gene=EIF4E
LPL	Lipoprotein Lipase	Protein Coding	56	GC08P019901	0.266277	https://www.genecards.org/cgi-bin/carddisp.pl?gene=LPL
PRKCQ	Protein Kinase C Theta	Protein Coding	56	GC10M006670	0.266277	https://www.genecards.org/cgi-bin/carddisp.pl?gene=PRKCQ
PRLR	Prolactin Receptor	Protein Coding	56	GC05M035048	0.266277	https://www.genecards.org/cgi-bin/carddisp.pl?gene=PRLR
TBK1	TANK Binding Kinase 1	Protein Coding	56	GC12P064451	0.266277	https://www.genecards.org/cgi-bin/carddisp.pl?gene=TBK1
YWHAE	Tyrosine 3-Monooxygenase/Tryptophan 5-Monooxygenase Activation Protein Epsilon	Protein Coding	56	GC17M012236	0.266277	https://www.genecards.org/cgi-bin/carddisp.pl?gene=YWHAE
EIF2AK3	Eukaryotic Translation Initiation Factor 2 Alpha Kinase 3	Protein Coding	55	GC02M088556	0.266277	https://www.genecards.org/cgi-bin/carddisp.pl?gene=EIF2AK3
GLUL	Glutamate-Ammonia Ligase	Protein Coding	55	GC01M182378	0.266277	https://www.genecards.org/cgi-bin/carddisp.pl?gene=GLUL
GRN	Granulin Precursor	Protein Coding	55	GC17P044345	0.266277	https://www.genecards.org/cgi-bin/carddisp.pl?gene=GRN
HCK	HCK Proto-Oncogene, Src Family Tyrosine Kinase	Protein Coding	55	GC20P032052	0.266277	https://www.genecards.org/cgi-bin/carddisp.pl?gene=HCK
IKBKG	Inhibitor Of Nuclear Factor Kappa B Kinase Regulatory Subunit Gamma	Protein Coding	55	GC0XP154541	0.266277	https://www.genecards.org/cgi-bin/carddisp.pl?gene=IKBKG
IMPDH2	Inosine Monophosphate Dehydrogenase 2	Protein Coding	55	GC03M052146	0.266277	https://www.genecards.org/cgi-bin/carddisp.pl?gene=IMPDH2
MDH2	Malate Dehydrogenase 2	Protein Coding	55	GC07P076048	0.266277	https://www.genecards.org/cgi-bin/carddisp.pl?gene=MDH2
RPL11	Ribosomal Protein L11	Protein Coding	55	GC01P023691	0.266277	https://www.genecards.org/cgi-bin/carddisp.pl?gene=RPL11
TAB2	TGF-Beta Activated Kinase 1 (MAP3K7) Binding Protein 2	Protein Coding	55	GC06P149218	0.266277	https://www.genecards.org/cgi-bin/carddisp.pl?gene=TAB2
TUBB3	Tubulin Beta 3 Class III	Protein Coding	55	GC16P091899	0.266277	https://www.genecards.org/cgi-bin/carddisp.pl?gene=TUBB3
AGER	Advanced Glycosylation End-Product Specific Receptor	Protein Coding	54	GC06M032180	0.266277	https://www.genecards.org/cgi-bin/carddisp.pl?gene=AGER
CD3G	CD3 Gamma Subunit Of T-Cell Receptor Complex	Protein Coding	54	GC11P118344	0.266277	https://www.genecards.org/cgi-bin/carddisp.pl?gene=CD3G
FGR	FGR Proto-Oncogene, Src Family Tyrosine Kinase	Protein Coding	54	GC01M029013	0.266277	https://www.genecards.org/cgi-bin/carddisp.pl?gene=FGR
PTPN22	Protein Tyrosine Phosphatase Non-Receptor Type 22	Protein Coding	54	GC01M113813	0.266277	https://www.genecards.org/cgi-bin/carddisp.pl?gene=PTPN22
RASGRP1	RAS Guanyl Releasing Protein 1	Protein Coding	54	GC15M038488	0.266277	https://www.genecards.org/cgi-bin/carddisp.pl?gene=RASGRP1
CLTC	Clathrin Heavy Chain	Protein Coding	53	GC17P059619	0.266277	https://www.genecards.org/cgi-bin/carddisp.pl?gene=CLTC
EIF4A1	Eukaryotic Translation Initiation Factor 4A1	Protein Coding	53	GC17P007572	0.266277	https://www.genecards.org/cgi-bin/carddisp.pl?gene=EIF4A1
FAP	Fibroblast Activation Protein Alpha	Protein Coding	53	GC02M162170	0.266277	https://www.genecards.org/cgi-bin/carddisp.pl?gene=FAP
HMGA1	High Mobility Group AT-Hook 1	Protein Coding	53	GC06P100306	0.266277	https://www.genecards.org/cgi-bin/carddisp.pl?gene=HMGA1
IRF5	Interferon Regulatory Factor 5	Protein Coding	53	GC07P128937	0.266277	https://www.genecards.org/cgi-bin/carddisp.pl?gene=IRF5
NOTCH4	Notch Receptor 4	Protein Coding	53	GC06M077930	0.266277	https://www.genecards.org/cgi-bin/carddisp.pl?gene=NOTCH4
RANBP2	RAN Binding Protein 2	Protein Coding	53	GC02P108719	0.266277	https://www.genecards.org/cgi-bin/carddisp.pl?gene=RANBP2
RPSA	Ribosomal Protein SA	Protein Coding	53	GC03P039406	0.266277	https://www.genecards.org/cgi-bin/carddisp.pl?gene=RPSA
TUBB2A	Tubulin Beta 2A Class IIa	Protein Coding	53	GC06M003153	0.266277	https://www.genecards.org/cgi-bin/carddisp.pl?gene=TUBB2A
USP15	Ubiquitin Specific Peptidase 15	Protein Coding	53	GC12P062260	0.266277	https://www.genecards.org/cgi-bin/carddisp.pl?gene=USP15
VCAN	Versican	Protein Coding	53	GC05P083471	0.266277	https://www.genecards.org/cgi-bin/carddisp.pl?gene=VCAN
ARG2	Arginase 2	Protein Coding	52	GC14P067619	0.266277	https://www.genecards.org/cgi-bin/carddisp.pl?gene=ARG2
ARRB2	Arrestin Beta 2	Protein Coding	52	GC17P005940	0.266277	https://www.genecards.org/cgi-bin/carddisp.pl?gene=ARRB2
ATXN3	Ataxin 3	Protein Coding	52	GC14M114120	0.266277	https://www.genecards.org/cgi-bin/carddisp.pl?gene=ATXN3
CBLB	Cbl Proto-Oncogene B	Protein Coding	52	GC03M105655	0.266277	https://www.genecards.org/cgi-bin/carddisp.pl?gene=CBLB
EIF2AK4	Eukaryotic Translation Initiation Factor 2 Alpha Kinase 4	Protein Coding	52	GC15P039934	0.266277	https://www.genecards.org/cgi-bin/carddisp.pl?gene=EIF2AK4
EIF2S3	Eukaryotic Translation Initiation Factor 2 Subunit Gamma	Protein Coding	52	GC0XP024054	0.266277	https://www.genecards.org/cgi-bin/carddisp.pl?gene=EIF2S3
HNRNPK	Heterogeneous Nuclear Ribonucleoprotein K	Protein Coding	52	GC09M101539	0.266277	https://www.genecards.org/cgi-bin/carddisp.pl?gene=HNRNPK
KDM6B	Lysine Demethylase 6B	Protein Coding	52	GC17P007834	0.266277	https://www.genecards.org/cgi-bin/carddisp.pl?gene=KDM6B
MYH14	Myosin Heavy Chain 14	Protein Coding	52	GC19P080091	0.266277	https://www.genecards.org/cgi-bin/carddisp.pl?gene=MYH14
NEFL	Neurofilament Light Chain	Protein Coding	52	GC08M024950	0.266277	https://www.genecards.org/cgi-bin/carddisp.pl?gene=NEFL
NME1	NME/NM23 Nucleoside Diphosphate Kinase 1	Protein Coding	52	GC17P072302	0.266277	https://www.genecards.org/cgi-bin/carddisp.pl?gene=NME1
NONO	Non-POU Domain Containing Octamer Binding	Protein Coding	52	GC0XP071255	0.266277	https://www.genecards.org/cgi-bin/carddisp.pl?gene=NONO
NPPA	Natriuretic Peptide A	Protein Coding	52	GC01M011846	0.266277	https://www.genecards.org/cgi-bin/carddisp.pl?gene=NPPA
PTH	Parathyroid Hormone	Protein Coding	52	GC11M013492	0.266277	https://www.genecards.org/cgi-bin/carddisp.pl?gene=PTH
PVR	PVR Cell Adhesion Molecule	Protein Coding	52	GC19P079852	0.266277	https://www.genecards.org/cgi-bin/carddisp.pl?gene=PVR
SIRT5	Sirtuin 5	Protein Coding	52	GC06P013574	0.266277	https://www.genecards.org/cgi-bin/carddisp.pl?gene=SIRT5
XRCC6	X-Ray Repair Cross Complementing 6	Protein Coding	52	GC22P050124	0.266277	https://www.genecards.org/cgi-bin/carddisp.pl?gene=XRCC6
YWHAQ	Tyrosine 3-Monooxygenase/Tryptophan 5-Monooxygenase Activation Protein Theta	Protein Coding	52	GC02M009583	0.266277	https://www.genecards.org/cgi-bin/carddisp.pl?gene=YWHAQ
ARNT	Aryl Hydrocarbon Receptor Nuclear Translocator	Protein Coding	51	GC01M150809	0.266277	https://www.genecards.org/cgi-bin/carddisp.pl?gene=ARNT
ARPC1B	Actin Related Protein 2/3 Complex Subunit 1B	Protein Coding	51	GC07P099374	0.266277	https://www.genecards.org/cgi-bin/carddisp.pl?gene=ARPC1B
ARRB1	Arrestin Beta 1	Protein Coding	51	GC11M106494	0.266277	https://www.genecards.org/cgi-bin/carddisp.pl?gene=ARRB1
CD151	CD151 Molecule (Raph Blood Group)	Protein Coding	51	GC11P002671	0.266277	https://www.genecards.org/cgi-bin/carddisp.pl?gene=CD151
EWSR1	EWS RNA Binding Protein 1	Protein Coding	51	GC22P049599	0.266277	https://www.genecards.org/cgi-bin/carddisp.pl?gene=EWSR1
FCER1A	Fc Epsilon Receptor Ia	Protein Coding	51	GC01P159259	0.266277	https://www.genecards.org/cgi-bin/carddisp.pl?gene=FCER1A
FUS	FUS RNA Binding Protein	Protein Coding	51	GC16P031180	0.266277	https://www.genecards.org/cgi-bin/carddisp.pl?gene=FUS
FXR1	FMR1 Autosomal Homolog 1	Protein Coding	51	GC03P180868	0.266277	https://www.genecards.org/cgi-bin/carddisp.pl?gene=FXR1
HARS1	Histidyl-TRNA Synthetase 1	Protein Coding	51	GC05M140673	0.266277	https://www.genecards.org/cgi-bin/carddisp.pl?gene=HARS1
IGF2BP2	Insulin Like Growth Factor 2 MRNA Binding Protein 2	Protein Coding	51	GC03M185643	0.266277	https://www.genecards.org/cgi-bin/carddisp.pl?gene=IGF2BP2
IL11RA	Interleukin 11 Receptor Subunit Alpha	Protein Coding	51	GC09P050957	0.266277	https://www.genecards.org/cgi-bin/carddisp.pl?gene=IL11RA
KRT17	Keratin 17	Protein Coding	51	GC17M041619	0.266277	https://www.genecards.org/cgi-bin/carddisp.pl?gene=KRT17
MAF	MAF BZIP Transcription Factor	Protein Coding	51	GC16M079204	0.266277	https://www.genecards.org/cgi-bin/carddisp.pl?gene=MAF
MAFB	MAF BZIP Transcription Factor B	Protein Coding	51	GC20M040685	0.266277	https://www.genecards.org/cgi-bin/carddisp.pl?gene=MAFB
MAP1B	Microtubule Associated Protein 1B	Protein Coding	51	GC05P072107	0.266277	https://www.genecards.org/cgi-bin/carddisp.pl?gene=MAP1B
NCL	Nucleolin	Protein Coding	51	GC02M231453	0.266277	https://www.genecards.org/cgi-bin/carddisp.pl?gene=NCL
NR5A2	Nuclear Receptor Subfamily 5 Group A Member 2	Protein Coding	51	GC01P199996	0.266277	https://www.genecards.org/cgi-bin/carddisp.pl?gene=NR5A2
RPL18	Ribosomal Protein L18	Protein Coding	51	GC19M048615	0.266277	https://www.genecards.org/cgi-bin/carddisp.pl?gene=RPL18
RPL21	Ribosomal Protein L21	Protein Coding	51	GC13P027251	0.266277	https://www.genecards.org/cgi-bin/carddisp.pl?gene=RPL21
RPS10	Ribosomal Protein S10	Protein Coding	51	GC06M078022	0.266277	https://www.genecards.org/cgi-bin/carddisp.pl?gene=RPS10
SHC1	SHC Adaptor Protein 1	Protein Coding	51	GC01M154962	0.266277	https://www.genecards.org/cgi-bin/carddisp.pl?gene=SHC1
SLC25A5	Solute Carrier Family 25 Member 5	Protein Coding	51	GC0XP119468	0.266277	https://www.genecards.org/cgi-bin/carddisp.pl?gene=SLC25A5
STK36	Serine/Threonine Kinase 36	Protein Coding	51	GC02P218672	0.266277	https://www.genecards.org/cgi-bin/carddisp.pl?gene=STK36
TNFRSF9	TNF Receptor Superfamily Member 9	Protein Coding	51	GC01M007915	0.266277	https://www.genecards.org/cgi-bin/carddisp.pl?gene=TNFRSF9
TUBA1B	Tubulin Alpha 1b	Protein Coding	51	GC12M049127	0.266277	https://www.genecards.org/cgi-bin/carddisp.pl?gene=TUBA1B
VARS1	Valyl-TRNA Synthetase 1	Protein Coding	51	GC06M077914	0.266277	https://www.genecards.org/cgi-bin/carddisp.pl?gene=VARS1
ABI1	Abl Interactor 1	Protein Coding	50	GC10M026746	0.266277	https://www.genecards.org/cgi-bin/carddisp.pl?gene=ABI1
AP2B1	Adaptor Related Protein Complex 2 Subunit Beta 1	Protein Coding	50	GC17P035578	0.266277	https://www.genecards.org/cgi-bin/carddisp.pl?gene=AP2B1
BACH2	BTB Domain And CNC Homolog 2	Protein Coding	50	GC06M089926	0.266277	https://www.genecards.org/cgi-bin/carddisp.pl?gene=BACH2
C4A	Complement C4A (Rodgers Blood Group)	Protein Coding	50	GC06P100225	0.266277	https://www.genecards.org/cgi-bin/carddisp.pl?gene=C4A
CALM3	Calmodulin 3	Protein Coding	50	GC19P046601	0.266277	https://www.genecards.org/cgi-bin/carddisp.pl?gene=CALM3
CYP2J2	Cytochrome P450 Family 2 Subfamily J Member 2	Protein Coding	50	GC01M059893	0.266277	https://www.genecards.org/cgi-bin/carddisp.pl?gene=CYP2J2
DBT	Dihydrolipoamide Branched Chain Transacylase E2	Protein Coding	50	GC01M100186	0.266277	https://www.genecards.org/cgi-bin/carddisp.pl?gene=DBT
HAMP	Hepcidin Antimicrobial Peptide	Protein Coding	50	GC19P079539	0.266277	https://www.genecards.org/cgi-bin/carddisp.pl?gene=HAMP
HMGA2	High Mobility Group AT-Hook 2	Protein Coding	50	GC12P065824	0.266277	https://www.genecards.org/cgi-bin/carddisp.pl?gene=HMGA2
HNRNPDL	Heterogeneous Nuclear Ribonucleoprotein D Like	Protein Coding	50	GC04M082422	0.266277	https://www.genecards.org/cgi-bin/carddisp.pl?gene=HNRNPDL
JAG2	Jagged Canonical Notch Ligand 2	Protein Coding	50	GC14M105140	0.266277	https://www.genecards.org/cgi-bin/carddisp.pl?gene=JAG2
KRT13	Keratin 13	Protein Coding	50	GC17M041500	0.266277	https://www.genecards.org/cgi-bin/carddisp.pl?gene=KRT13
NAAA	N-Acylethanolamine Acid Amidase	Protein Coding	50	GC04M075910	0.266277	https://www.genecards.org/cgi-bin/carddisp.pl?gene=NAAA
PDCD1LG2	Programmed Cell Death 1 Ligand 2	Protein Coding	50	GC09P005510	0.266277	https://www.genecards.org/cgi-bin/carddisp.pl?gene=PDCD1LG2
PIM2	Pim-2 Proto-Oncogene, Serine/Threonine Kinase	Protein Coding	50	GC0XM048913	0.266277	https://www.genecards.org/cgi-bin/carddisp.pl?gene=PIM2
PLEC	Plectin	Protein Coding	50	GC08M145891	0.266277	https://www.genecards.org/cgi-bin/carddisp.pl?gene=PLEC
RACK1	Receptor For Activated C Kinase 1	Protein Coding	50	GC05M182124	0.266277	https://www.genecards.org/cgi-bin/carddisp.pl?gene=RACK1
RBMX	RNA Binding Motif Protein X-Linked	Protein Coding	50	GC0XM136848	0.266277	https://www.genecards.org/cgi-bin/carddisp.pl?gene=RBMX
RPL13	Ribosomal Protein L13	Protein Coding	50	GC16P091883	0.266277	https://www.genecards.org/cgi-bin/carddisp.pl?gene=RPL13
RPS17	Ribosomal Protein S17	Protein Coding	50	GC15M082536	0.266277	https://www.genecards.org/cgi-bin/carddisp.pl?gene=RPS17
RPS20	Ribosomal Protein S20	Protein Coding	50	GC08M056067	0.266277	https://www.genecards.org/cgi-bin/carddisp.pl?gene=RPS20
RPS3	Ribosomal Protein S3	Protein Coding	50	GC11P078983	0.266277	https://www.genecards.org/cgi-bin/carddisp.pl?gene=RPS3
RPS6	Ribosomal Protein S6	Protein Coding	50	GC09M019375	0.266277	https://www.genecards.org/cgi-bin/carddisp.pl?gene=RPS6
SAMHD1	SAM And HD Domain Containing Deoxynucleoside Triphosphate Triphosphohydrolase 1	Protein Coding	50	GC20M036890	0.266277	https://www.genecards.org/cgi-bin/carddisp.pl?gene=SAMHD1
SDC1	Syndecan 1	Protein Coding	50	GC02M020200	0.266277	https://www.genecards.org/cgi-bin/carddisp.pl?gene=SDC1
SLC25A11	Solute Carrier Family 25 Member 11	Protein Coding	50	GC17M004937	0.266277	https://www.genecards.org/cgi-bin/carddisp.pl?gene=SLC25A11
SNRPB	Small Nuclear Ribonucleoprotein Polypeptides B And B1	Protein Coding	50	GC20M002461	0.266277	https://www.genecards.org/cgi-bin/carddisp.pl?gene=SNRPB
STK38L	Serine/Threonine Kinase 38 Like	Protein Coding	50	GC12P027243	0.266277	https://www.genecards.org/cgi-bin/carddisp.pl?gene=STK38L
TAB1	TGF-Beta Activated Kinase 1 (MAP3K7) Binding Protein 1	Protein Coding	50	GC22P050008	0.266277	https://www.genecards.org/cgi-bin/carddisp.pl?gene=TAB1
TNFRSF14	TNF Receptor Superfamily Member 14	Protein Coding	50	GC01P005021	0.266277	https://www.genecards.org/cgi-bin/carddisp.pl?gene=TNFRSF14
UMOD	Uromodulin	Protein Coding	50	GC16M020344	0.266277	https://www.genecards.org/cgi-bin/carddisp.pl?gene=UMOD
WASF2	WASP Family Member 2	Protein Coding	50	GC01M027404	0.266277	https://www.genecards.org/cgi-bin/carddisp.pl?gene=WASF2
XRCC3	X-Ray Repair Cross Complementing 3	Protein Coding	50	GC14M103697	0.266277	https://www.genecards.org/cgi-bin/carddisp.pl?gene=XRCC3
ACKR3	Atypical Chemokine Receptor 3	Protein Coding	49	GC02P236537	0.266277	https://www.genecards.org/cgi-bin/carddisp.pl?gene=ACKR3
BANF1	BAF Nuclear Assembly Factor 1	Protein Coding	49	GC11P066002	0.266277	https://www.genecards.org/cgi-bin/carddisp.pl?gene=BANF1
C4BPA	Complement Component 4 Binding Protein Alpha	Protein Coding	49	GC01P207105	0.266277	https://www.genecards.org/cgi-bin/carddisp.pl?gene=C4BPA
HBA1	Hemoglobin Subunit Alpha 1	Protein Coding	49	GC16P019794	0.266277	https://www.genecards.org/cgi-bin/carddisp.pl?gene=HBA1
IRF2	Interferon Regulatory Factor 2	Protein Coding	49	GC04M184387	0.266277	https://www.genecards.org/cgi-bin/carddisp.pl?gene=IRF2
MYO1C	Myosin IC	Protein Coding	49	GC17M001464	0.266277	https://www.genecards.org/cgi-bin/carddisp.pl?gene=MYO1C
PABPC1	Poly(A) Binding Protein Cytoplasmic 1	Protein Coding	49	GC08M100685	0.266277	https://www.genecards.org/cgi-bin/carddisp.pl?gene=PABPC1
PRKRA	Protein Activator Of Interferon Induced Protein Kinase EIF2AK2	Protein Coding	49	GC02M178431	0.266277	https://www.genecards.org/cgi-bin/carddisp.pl?gene=PRKRA
RECQL	RecQ Like Helicase	Protein Coding	49	GC12M021468	0.266277	https://www.genecards.org/cgi-bin/carddisp.pl?gene=RECQL
RPS29	Ribosomal Protein S29	Protein Coding	49	GC14M049570	0.266277	https://www.genecards.org/cgi-bin/carddisp.pl?gene=RPS29
TLN1	Talin 1	Protein Coding	49	GC09M035696	0.266277	https://www.genecards.org/cgi-bin/carddisp.pl?gene=TLN1
ADA2	Adenosine Deaminase 2	Protein Coding	48	GC22M017246	0.266277	https://www.genecards.org/cgi-bin/carddisp.pl?gene=ADA2
AP2A1	Adaptor Related Protein Complex 2 Subunit Alpha 1	Protein Coding	48	GC19P080066	0.266277	https://www.genecards.org/cgi-bin/carddisp.pl?gene=AP2A1
APOBEC3G	Apolipoprotein B MRNA Editing Enzyme Catalytic Subunit 3G	Protein Coding	48	GC22P049998	0.266277	https://www.genecards.org/cgi-bin/carddisp.pl?gene=APOBEC3G
BTN1A1	Butyrophilin Subfamily 1 Member A1	Protein Coding	48	GC06P026500	0.266277	https://www.genecards.org/cgi-bin/carddisp.pl?gene=BTN1A1
CAVIN1	Caveolae Associated Protein 1	Protein Coding	48	GC17M057143	0.266277	https://www.genecards.org/cgi-bin/carddisp.pl?gene=CAVIN1
CCR9	C-C Motif Chemokine Receptor 9	Protein Coding	48	GC03P050758	0.266277	https://www.genecards.org/cgi-bin/carddisp.pl?gene=CCR9
CD48	CD48 Molecule	Protein Coding	48	GC01M160648	0.266277	https://www.genecards.org/cgi-bin/carddisp.pl?gene=CD48
DHX30	DExH-Box Helicase 30	Protein Coding	48	GC03P047802	0.266277	https://www.genecards.org/cgi-bin/carddisp.pl?gene=DHX30
EEF1D	Eukaryotic Translation Elongation Factor 1 Delta	Protein Coding	48	GC08M143579	0.266277	https://www.genecards.org/cgi-bin/carddisp.pl?gene=EEF1D
FOXC1	Forkhead Box C1	Protein Coding	48	GC06P001610	0.266277	https://www.genecards.org/cgi-bin/carddisp.pl?gene=FOXC1
GHRL	Ghrelin And Obestatin Prepropeptide	Protein Coding	48	GC03M010285	0.266277	https://www.genecards.org/cgi-bin/carddisp.pl?gene=GHRL
GSPT1	G1 To S Phase Transition 1	Protein Coding	48	GC16M011868	0.266277	https://www.genecards.org/cgi-bin/carddisp.pl?gene=GSPT1
HDLBP	High Density Lipoprotein Binding Protein	Protein Coding	48	GC02M241227	0.266277	https://www.genecards.org/cgi-bin/carddisp.pl?gene=HDLBP
HMGCS1	3-Hydroxy-3-Methylglutaryl-CoA Synthase 1	Protein Coding	48	GC05M044367	0.266277	https://www.genecards.org/cgi-bin/carddisp.pl?gene=HMGCS1
HNRNPR	Heterogeneous Nuclear Ribonucleoprotein R	Protein Coding	48	GC01M023303	0.266277	https://www.genecards.org/cgi-bin/carddisp.pl?gene=HNRNPR
IGF2BP3	Insulin Like Growth Factor 2 MRNA Binding Protein 3	Protein Coding	48	GC07M023396	0.266277	https://www.genecards.org/cgi-bin/carddisp.pl?gene=IGF2BP3
LGALS3BP	Galectin 3 Binding Protein	Protein Coding	48	GC17M078971	0.266277	https://www.genecards.org/cgi-bin/carddisp.pl?gene=LGALS3BP
LRRC32	Leucine Rich Repeat Containing 32	Protein Coding	48	GC11M076657	0.266277	https://www.genecards.org/cgi-bin/carddisp.pl?gene=LRRC32
PABPC4	Poly(A) Binding Protein Cytoplasmic 4	Protein Coding	48	GC01M039560	0.266277	https://www.genecards.org/cgi-bin/carddisp.pl?gene=PABPC4
PIM3	Pim-3 Proto-Oncogene, Serine/Threonine Kinase	Protein Coding	48	GC22P049960	0.266277	https://www.genecards.org/cgi-bin/carddisp.pl?gene=PIM3
QKI	QKI, KH Domain Containing RNA Binding	Protein Coding	48	GC06P163414	0.266277	https://www.genecards.org/cgi-bin/carddisp.pl?gene=QKI
RAB3GAP1	RAB3 GTPase Activating Protein Catalytic Subunit 1	Protein Coding	48	GC02P135052	0.266277	https://www.genecards.org/cgi-bin/carddisp.pl?gene=RAB3GAP1
RPL10A	Ribosomal Protein L10a	Protein Coding	48	GC06P100324	0.266277	https://www.genecards.org/cgi-bin/carddisp.pl?gene=RPL10A
RPL22	Ribosomal Protein L22	Protein Coding	48	GC01M009286	0.266277	https://www.genecards.org/cgi-bin/carddisp.pl?gene=RPL22
RPL31	Ribosomal Protein L31	Protein Coding	48	GC02P100985	0.266277	https://www.genecards.org/cgi-bin/carddisp.pl?gene=RPL31
RPL4	Ribosomal Protein L4	Protein Coding	48	GC15M066498	0.266277	https://www.genecards.org/cgi-bin/carddisp.pl?gene=RPL4
RPL7A	Ribosomal Protein L7a	Protein Coding	48	GC09P133348	0.266277	https://www.genecards.org/cgi-bin/carddisp.pl?gene=RPL7A
RPL8	Ribosomal Protein L8	Protein Coding	48	GC08M145954	0.266277	https://www.genecards.org/cgi-bin/carddisp.pl?gene=RPL8
RPS13	Ribosomal Protein S13	Protein Coding	48	GC11M017714	0.266277	https://www.genecards.org/cgi-bin/carddisp.pl?gene=RPS13
RPS16	Ribosomal Protein S16	Protein Coding	48	GC19M039433	0.266277	https://www.genecards.org/cgi-bin/carddisp.pl?gene=RPS16
RPS2	Ribosomal Protein S2	Protein Coding	48	GC16M009783	0.266277	https://www.genecards.org/cgi-bin/carddisp.pl?gene=RPS2
RPS23	Ribosomal Protein S23	Protein Coding	48	GC05M082273	0.266277	https://www.genecards.org/cgi-bin/carddisp.pl?gene=RPS23
RPS7	Ribosomal Protein S7	Protein Coding	48	GC02P003575	0.266277	https://www.genecards.org/cgi-bin/carddisp.pl?gene=RPS7
RPS9	Ribosomal Protein S9	Protein Coding	48	GC19P082498	0.266277	https://www.genecards.org/cgi-bin/carddisp.pl?gene=RPS9
SNRPE	Small Nuclear Ribonucleoprotein Polypeptide E	Protein Coding	48	GC01P203932	0.266277	https://www.genecards.org/cgi-bin/carddisp.pl?gene=SNRPE
SRSF1	Serine And Arginine Rich Splicing Factor 1	Protein Coding	48	GC17M058014	0.266277	https://www.genecards.org/cgi-bin/carddisp.pl?gene=SRSF1
STAB2	Stabilin 2	Protein Coding	48	GC12P103587	0.266277	https://www.genecards.org/cgi-bin/carddisp.pl?gene=STAB2
YBX3	Y-Box Binding Protein 3	Protein Coding	48	GC12M024106	0.266277	https://www.genecards.org/cgi-bin/carddisp.pl?gene=YBX3
ACKR2	Atypical Chemokine Receptor 2	Protein Coding	47	GC03P042804	0.266277	https://www.genecards.org/cgi-bin/carddisp.pl?gene=ACKR2
ARPC4	Actin Related Protein 2/3 Complex Subunit 4	Protein Coding	47	GC03P009792	0.266277	https://www.genecards.org/cgi-bin/carddisp.pl?gene=ARPC4
BHLHE40	Basic Helix-Loop-Helix Family Member E40	Protein Coding	47	GC03P004980	0.266277	https://www.genecards.org/cgi-bin/carddisp.pl?gene=BHLHE40
CCN1	Cellular Communication Network Factor 1	Protein Coding	47	GC01P085581	0.266277	https://www.genecards.org/cgi-bin/carddisp.pl?gene=CCN1
CCT8	Chaperonin Containing TCP1 Subunit 8	Protein Coding	47	GC21M029055	0.266277	https://www.genecards.org/cgi-bin/carddisp.pl?gene=CCT8
CEBPD	CCAAT Enhancer Binding Protein Delta	Protein Coding	47	GC08M047759	0.266277	https://www.genecards.org/cgi-bin/carddisp.pl?gene=CEBPD
CXCR6	C-X-C Motif Chemokine Receptor 6	Protein Coding	47	GC03P050761	0.266277	https://www.genecards.org/cgi-bin/carddisp.pl?gene=CXCR6
DDX17	DEAD-Box Helicase 17	Protein Coding	47	GC22M038483	0.266277	https://www.genecards.org/cgi-bin/carddisp.pl?gene=DDX17
FGL2	Fibrinogen Like 2	Protein Coding	47	GC07M077193	0.266277	https://www.genecards.org/cgi-bin/carddisp.pl?gene=FGL2
G3BP1	G3BP Stress Granule Assembly Factor 1	Protein Coding	47	GC05P151771	0.266277	https://www.genecards.org/cgi-bin/carddisp.pl?gene=G3BP1
GALNT10	Polypeptide N-Acetylgalactosaminyltransferase 10	Protein Coding	47	GC05P154190	0.266277	https://www.genecards.org/cgi-bin/carddisp.pl?gene=GALNT10
HCAR2	Hydroxycarboxylic Acid Receptor 2	Protein Coding	47	GC12M122701	0.266277	https://www.genecards.org/cgi-bin/carddisp.pl?gene=HCAR2
HNRNPM	Heterogeneous Nuclear Ribonucleoprotein M	Protein Coding	47	GC19P008444	0.266277	https://www.genecards.org/cgi-bin/carddisp.pl?gene=HNRNPM
IAPP	Islet Amyloid Polypeptide	Protein Coding	47	GC12P021354	0.266277	https://www.genecards.org/cgi-bin/carddisp.pl?gene=IAPP
ITGAE	Integrin Subunit Alpha E	Protein Coding	47	GC17M012365	0.266277	https://www.genecards.org/cgi-bin/carddisp.pl?gene=ITGAE
MAP4	Microtubule Associated Protein 4	Protein Coding	47	GC03M047850	0.266277	https://www.genecards.org/cgi-bin/carddisp.pl?gene=MAP4
MAVS	Mitochondrial Antiviral Signaling Protein	Protein Coding	47	GC20P004784	0.266277	https://www.genecards.org/cgi-bin/carddisp.pl?gene=MAVS
MVP	Major Vault Protein	Protein Coding	47	GC16P045000	0.266277	https://www.genecards.org/cgi-bin/carddisp.pl?gene=MVP
MYL6	Myosin Light Chain 6	Protein Coding	47	GC12P056158	0.266277	https://www.genecards.org/cgi-bin/carddisp.pl?gene=MYL6
RPL23	Ribosomal Protein L23	Protein Coding	47	GC17M038847	0.266277	https://www.genecards.org/cgi-bin/carddisp.pl?gene=RPL23
RPLP2	Ribosomal Protein Lateral Stalk Subunit P2	Protein Coding	47	GC11P002667	0.266277	https://www.genecards.org/cgi-bin/carddisp.pl?gene=RPLP2
RPS11	Ribosomal Protein S11	Protein Coding	47	GC19P049496	0.266277	https://www.genecards.org/cgi-bin/carddisp.pl?gene=RPS11
RPS3A	Ribosomal Protein S3A	Protein Coding	47	GC04P151099	0.266277	https://www.genecards.org/cgi-bin/carddisp.pl?gene=RPS3A
SF1	Splicing Factor 1	Protein Coding	47	GC11M064764	0.266277	https://www.genecards.org/cgi-bin/carddisp.pl?gene=SF1
TAB3	TGF-Beta Activated Kinase 1 (MAP3K7) Binding Protein 3	Protein Coding	47	GC0XM030959	0.266277	https://www.genecards.org/cgi-bin/carddisp.pl?gene=TAB3
TIGIT	T Cell Immunoreceptor With Ig And ITIM Domains	Protein Coding	47	GC03P114276	0.266277	https://www.genecards.org/cgi-bin/carddisp.pl?gene=TIGIT
YBX1	Y-Box Binding Protein 1	Protein Coding	47	GC01P042682	0.266277	https://www.genecards.org/cgi-bin/carddisp.pl?gene=YBX1
ABI2	Abl Interactor 2	Protein Coding	46	GC02P203327	0.266277	https://www.genecards.org/cgi-bin/carddisp.pl?gene=ABI2
ALYREF	Aly/REF Export Factor	Protein Coding	46	GC17M081887	0.266277	https://www.genecards.org/cgi-bin/carddisp.pl?gene=ALYREF
CKAP5	Cytoskeleton Associated Protein 5	Protein Coding	46	GC11M105724	0.266277	https://www.genecards.org/cgi-bin/carddisp.pl?gene=CKAP5
CSDE1	Cold Shock Domain Containing E1	Protein Coding	46	GC01M114716	0.266277	https://www.genecards.org/cgi-bin/carddisp.pl?gene=CSDE1
DSC1	Desmocollin 1	Protein Coding	46	GC18M031129	0.266277	https://www.genecards.org/cgi-bin/carddisp.pl?gene=DSC1
H2BC21	H2B Clustered Histone 21	Protein Coding	46	GC01M154037	0.266277	https://www.genecards.org/cgi-bin/carddisp.pl?gene=H2BC21
IL34	Interleukin 34	Protein Coding	46	GC16P072771	0.266277	https://www.genecards.org/cgi-bin/carddisp.pl?gene=IL34
MAFF	MAF BZIP Transcription Factor F	Protein Coding	46	GC22P038200	0.266277	https://www.genecards.org/cgi-bin/carddisp.pl?gene=MAFF
MAFG	MAF BZIP Transcription Factor G	Protein Coding	46	GC17M081918	0.266277	https://www.genecards.org/cgi-bin/carddisp.pl?gene=MAFG
MARCKS	Myristoylated Alanine Rich Protein Kinase C Substrate	Protein Coding	46	GC06P113857	0.266277	https://www.genecards.org/cgi-bin/carddisp.pl?gene=MARCKS
NCKAP1	NCK Associated Protein 1	Protein Coding	46	GC02M182909	0.266277	https://www.genecards.org/cgi-bin/carddisp.pl?gene=NCKAP1
PIP	Prolactin Induced Protein	Protein Coding	46	GC07P143132	0.266277	https://www.genecards.org/cgi-bin/carddisp.pl?gene=PIP
RAB27B	RAB27B, Member RAS Oncogene Family	Protein Coding	46	GC18P054717	0.266277	https://www.genecards.org/cgi-bin/carddisp.pl?gene=RAB27B
RPL14	Ribosomal Protein L14	Protein Coding	46	GC03P040458	0.266277	https://www.genecards.org/cgi-bin/carddisp.pl?gene=RPL14
RPL30	Ribosomal Protein L30	Protein Coding	46	GC08M098024	0.266277	https://www.genecards.org/cgi-bin/carddisp.pl?gene=RPL30
RPL6	Ribosomal Protein L6	Protein Coding	46	GC12M112320	0.266277	https://www.genecards.org/cgi-bin/carddisp.pl?gene=RPL6
RPS15	Ribosomal Protein S15	Protein Coding	46	GC19P001438	0.266277	https://www.genecards.org/cgi-bin/carddisp.pl?gene=RPS15
S100A7	S100 Calcium Binding Protein A7	Protein Coding	46	GC01M153457	0.266277	https://www.genecards.org/cgi-bin/carddisp.pl?gene=S100A7
SCARF1	Scavenger Receptor Class F Member 1	Protein Coding	46	GC17M012264	0.266277	https://www.genecards.org/cgi-bin/carddisp.pl?gene=SCARF1
TRIB1	Tribbles Pseudokinase 1	Protein Coding	46	GC08P125430	0.266277	https://www.genecards.org/cgi-bin/carddisp.pl?gene=TRIB1
FAM120A	Family With Sequence Similarity 120A	Protein Coding	45	GC09P094687	0.266277	https://www.genecards.org/cgi-bin/carddisp.pl?gene=FAM120A
FBXO3	F-Box Protein 3	Protein Coding	45	GC11M033740	0.266277	https://www.genecards.org/cgi-bin/carddisp.pl?gene=FBXO3
FOXK2	Forkhead Box K2	Protein Coding	45	GC17P082519	0.266277	https://www.genecards.org/cgi-bin/carddisp.pl?gene=FOXK2
HNRNPA3	Heterogeneous Nuclear Ribonucleoprotein A3	Protein Coding	45	GC02P177212	0.266277	https://www.genecards.org/cgi-bin/carddisp.pl?gene=HNRNPA3
IL32	Interleukin 32	Protein Coding	45	GC16P019912	0.266277	https://www.genecards.org/cgi-bin/carddisp.pl?gene=IL32
MAFK	MAF BZIP Transcription Factor K	Protein Coding	45	GC07P003823	0.266277	https://www.genecards.org/cgi-bin/carddisp.pl?gene=MAFK
NACA	Nascent Polypeptide Associated Complex Subunit Alpha	Protein Coding	45	GC12M056712	0.266277	https://www.genecards.org/cgi-bin/carddisp.pl?gene=NACA
RAD51B	RAD51 Paralog B	Protein Coding	45	GC14P067819	0.266277	https://www.genecards.org/cgi-bin/carddisp.pl?gene=RAD51B
RPS18	Ribosomal Protein S18	Protein Coding	45	GC06P100263	0.266277	https://www.genecards.org/cgi-bin/carddisp.pl?gene=RPS18
RPS4X	Ribosomal Protein S4 X-Linked	Protein Coding	45	GC0XM072255	0.266277	https://www.genecards.org/cgi-bin/carddisp.pl?gene=RPS4X
RPS8	Ribosomal Protein S8	Protein Coding	45	GC01P044775	0.266277	https://www.genecards.org/cgi-bin/carddisp.pl?gene=RPS8
STRAP	Serine/Threonine Kinase Receptor Associated Protein	Protein Coding	45	GC12P015882	0.266277	https://www.genecards.org/cgi-bin/carddisp.pl?gene=STRAP
WDR4	WD Repeat Domain 4	Protein Coding	45	GC21M042843	0.266277	https://www.genecards.org/cgi-bin/carddisp.pl?gene=WDR4
CIRBP	Cold Inducible RNA Binding Protein	Protein Coding	44	GC19P001259	0.266277	https://www.genecards.org/cgi-bin/carddisp.pl?gene=CIRBP
G3BP2	G3BP Stress Granule Assembly Factor 2	Protein Coding	44	GC04M075642	0.266277	https://www.genecards.org/cgi-bin/carddisp.pl?gene=G3BP2
ILF2	Interleukin Enhancer Binding Factor 2	Protein Coding	44	GC01M153661	0.266277	https://www.genecards.org/cgi-bin/carddisp.pl?gene=ILF2
NEIL3	Nei Like DNA Glycosylase 3	Protein Coding	44	GC04P177309	0.266277	https://www.genecards.org/cgi-bin/carddisp.pl?gene=NEIL3
POM121	POM121 Transmembrane Nucleoporin	Protein Coding	44	GC07P072879	0.266277	https://www.genecards.org/cgi-bin/carddisp.pl?gene=POM121
RPL37A	Ribosomal Protein L37a	Protein Coding	44	GC02P216498	0.266277	https://www.genecards.org/cgi-bin/carddisp.pl?gene=RPL37A
STAU1	Staufen Double-Stranded RNA Binding Protein 1	Protein Coding	44	GC20M049113	0.266277	https://www.genecards.org/cgi-bin/carddisp.pl?gene=STAU1
TFAP4	Transcription Factor AP-4	Protein Coding	44	GC16M009964	0.266277	https://www.genecards.org/cgi-bin/carddisp.pl?gene=TFAP4
TMOD3	Tropomodulin 3	Protein Coding	44	GC15P051829	0.266277	https://www.genecards.org/cgi-bin/carddisp.pl?gene=TMOD3
TRIM26	Tripartite Motif Containing 26	Protein Coding	44	GC06M030184	0.266277	https://www.genecards.org/cgi-bin/carddisp.pl?gene=TRIM26
BPIFA1	BPI Fold Containing Family A Member 1	Protein Coding	43	GC20P033235	0.266277	https://www.genecards.org/cgi-bin/carddisp.pl?gene=BPIFA1
CKAP4	Cytoskeleton Associated Protein 4	Protein Coding	43	GC12M106237	0.266277	https://www.genecards.org/cgi-bin/carddisp.pl?gene=CKAP4
DCD	Dermcidin	Protein Coding	43	GC12M054644	0.266277	https://www.genecards.org/cgi-bin/carddisp.pl?gene=DCD
ERH	ERH MRNA Splicing And Mitosis Factor	Protein Coding	43	GC14M069380	0.266277	https://www.genecards.org/cgi-bin/carddisp.pl?gene=ERH
FCRL4	Fc Receptor Like 4	Protein Coding	43	GC01M157543	0.266277	https://www.genecards.org/cgi-bin/carddisp.pl?gene=FCRL4
HNRNPA0	Heterogeneous Nuclear Ribonucleoprotein A0	Protein Coding	43	GC05M137750	0.266277	https://www.genecards.org/cgi-bin/carddisp.pl?gene=HNRNPA0
MYL12B	Myosin Light Chain 12B	Protein Coding	43	GC18P003261	0.266277	https://www.genecards.org/cgi-bin/carddisp.pl?gene=MYL12B
NUDT21	Nudix Hydrolase 21	Protein Coding	43	GC16M056429	0.266277	https://www.genecards.org/cgi-bin/carddisp.pl?gene=NUDT21
RTCA	RNA 3'-Terminal Phosphate Cyclase	Protein Coding	43	GC01P100266	0.266277	https://www.genecards.org/cgi-bin/carddisp.pl?gene=RTCA
SRP14	Signal Recognition Particle 14	Protein Coding	43	GC15M040035	0.266277	https://www.genecards.org/cgi-bin/carddisp.pl?gene=SRP14
STMN3	Stathmin 3	Protein Coding	43	GC20M063639	0.266277	https://www.genecards.org/cgi-bin/carddisp.pl?gene=STMN3
ACKR4	Atypical Chemokine Receptor 4	Protein Coding	42	GC03P132597	0.266277	https://www.genecards.org/cgi-bin/carddisp.pl?gene=ACKR4
ACTBL2	Actin Beta Like 2	Protein Coding	42	GC05M057480	0.266277	https://www.genecards.org/cgi-bin/carddisp.pl?gene=ACTBL2
HHLA2	HERV-H LTR-Associating 2	Protein Coding	42	GC03P108296	0.266277	https://www.genecards.org/cgi-bin/carddisp.pl?gene=HHLA2
KLRC3	Killer Cell Lectin Like Receptor C3	Protein Coding	42	GC12M024100	0.266277	https://www.genecards.org/cgi-bin/carddisp.pl?gene=KLRC3
LRRC59	Leucine Rich Repeat Containing 59	Protein Coding	42	GC17M050375	0.266277	https://www.genecards.org/cgi-bin/carddisp.pl?gene=LRRC59
PRRC2A	Proline Rich Coiled-Coil 2A	Protein Coding	42	GC06P100204	0.266277	https://www.genecards.org/cgi-bin/carddisp.pl?gene=PRRC2A
PSPC1	Paraspeckle Component 1	Protein Coding	42	GC13M021106	0.266277	https://www.genecards.org/cgi-bin/carddisp.pl?gene=PSPC1
RTRAF	RNA Transcription, Translation And Transport Factor	Protein Coding	42	GC14P051992	0.266277	https://www.genecards.org/cgi-bin/carddisp.pl?gene=RTRAF
SLFN11	Schlafen Family Member 11	Protein Coding	42	GC17M035350	0.266277	https://www.genecards.org/cgi-bin/carddisp.pl?gene=SLFN11
STRBP	Spermatid Perinuclear RNA Binding Protein	Protein Coding	42	GC09M123850	0.266277	https://www.genecards.org/cgi-bin/carddisp.pl?gene=STRBP
VAT1	Vesicle Amine Transport 1	Protein Coding	42	GC17M043014	0.266277	https://www.genecards.org/cgi-bin/carddisp.pl?gene=VAT1
ZG16B	Zymogen Granule Protein 16B	Protein Coding	42	GC16P019906	0.266277	https://www.genecards.org/cgi-bin/carddisp.pl?gene=ZG16B
CD24	CD24 Molecule	Protein Coding	41	GC06M106969	0.266277	https://www.genecards.org/cgi-bin/carddisp.pl?gene=CD24
ALKBH5	AlkB Homolog 5, RNA Demethylase	Protein Coding	40	GC17P018183	0.266277	https://www.genecards.org/cgi-bin/carddisp.pl?gene=ALKBH5
CPNE8	Copine 8	Protein Coding	40	GC12M038646	0.266277	https://www.genecards.org/cgi-bin/carddisp.pl?gene=CPNE8
NUFIP2	Nuclear FMR1 Interacting Protein 2	Protein Coding	40	GC17M056470	0.266277	https://www.genecards.org/cgi-bin/carddisp.pl?gene=NUFIP2
HECTD4	HECT Domain E3 Ubiquitin Protein Ligase 4	Protein Coding	39	GC12M112160	0.266277	https://www.genecards.org/cgi-bin/carddisp.pl?gene=HECTD4
POTEE	POTE Ankyrin Domain Family Member E	Protein Coding	38	GC02P138735	0.266277	https://www.genecards.org/cgi-bin/carddisp.pl?gene=POTEE
SHISA3	Shisa Family Member 3	Protein Coding	37	GC04P042399	0.266277	https://www.genecards.org/cgi-bin/carddisp.pl?gene=SHISA3
POM121C	POM121 Transmembrane Nucleoporin C	Protein Coding	36	GC07M075416	0.266277	https://www.genecards.org/cgi-bin/carddisp.pl?gene=POM121C
HSPE1-MOB4	HSPE1-MOB4 Readthrough	Protein Coding	23	GC02P197500	0.266277	https://www.genecards.org/cgi-bin/carddisp.pl?gene=HSPE1-MOB4
PRKACA	Protein Kinase CAMP-Activated Catalytic Subunit Alpha	Protein Coding	59	GC19M015120	0.23962	https://www.genecards.org/cgi-bin/carddisp.pl?gene=PRKACA
MAPK8	Mitogen-Activated Protein Kinase 8	Protein Coding	57	GC10P048306	0.23962	https://www.genecards.org/cgi-bin/carddisp.pl?gene=MAPK8
MMP14	Matrix Metallopeptidase 14	Protein Coding	57	GC14P037356	0.23962	https://www.genecards.org/cgi-bin/carddisp.pl?gene=MMP14
PRKCA	Protein Kinase C Alpha	Protein Coding	57	GC17P066302	0.23962	https://www.genecards.org/cgi-bin/carddisp.pl?gene=PRKCA
AGT	Angiotensinogen	Protein Coding	56	GC01M230690	0.23962	https://www.genecards.org/cgi-bin/carddisp.pl?gene=AGT
MAPK3	Mitogen-Activated Protein Kinase 3	Protein Coding	56	GC16M040043	0.23962	https://www.genecards.org/cgi-bin/carddisp.pl?gene=MAPK3
CP	Ceruloplasmin	Protein Coding	55	GC03M149162	0.23962	https://www.genecards.org/cgi-bin/carddisp.pl?gene=CP
CYP19A1	Cytochrome P450 Family 19 Subfamily A Member 1	Protein Coding	55	GC15M051208	0.23962	https://www.genecards.org/cgi-bin/carddisp.pl?gene=CYP19A1
HPRT1	Hypoxanthine Phosphoribosyltransferase 1	Protein Coding	55	GC0XP134460	0.23962	https://www.genecards.org/cgi-bin/carddisp.pl?gene=HPRT1
ITGA4	Integrin Subunit Alpha 4	Protein Coding	55	GC02P181456	0.23962	https://www.genecards.org/cgi-bin/carddisp.pl?gene=ITGA4
MC1R	Melanocortin 1 Receptor	Protein Coding	55	GC16P089912	0.23962	https://www.genecards.org/cgi-bin/carddisp.pl?gene=MC1R
PRKCB	Protein Kinase C Beta	Protein Coding	55	GC16P044702	0.23962	https://www.genecards.org/cgi-bin/carddisp.pl?gene=PRKCB
STAT5A	Signal Transducer And Activator Of Transcription 5A	Protein Coding	55	GC17P042287	0.23962	https://www.genecards.org/cgi-bin/carddisp.pl?gene=STAT5A
TTR	Transthyretin	Protein Coding	55	GC18P031557	0.23962	https://www.genecards.org/cgi-bin/carddisp.pl?gene=TTR
ANXA1	Annexin A1	Protein Coding	54	GC09P073151	0.23962	https://www.genecards.org/cgi-bin/carddisp.pl?gene=ANXA1
CASP9	Caspase 9	Protein Coding	53	GC01M015491	0.23962	https://www.genecards.org/cgi-bin/carddisp.pl?gene=CASP9
CD59	CD59 Molecule (CD59 Blood Group)	Protein Coding	53	GC11M033704	0.23962	https://www.genecards.org/cgi-bin/carddisp.pl?gene=CD59
CNR1	Cannabinoid Receptor 1	Protein Coding	53	GC06M088139	0.23962	https://www.genecards.org/cgi-bin/carddisp.pl?gene=CNR1
CSK	C-Terminal Src Kinase	Protein Coding	53	GC15P074782	0.23962	https://www.genecards.org/cgi-bin/carddisp.pl?gene=CSK
HLA-A	Major Histocompatibility Complex, Class I, A	Protein Coding	53	GC06P100155	0.23962	https://www.genecards.org/cgi-bin/carddisp.pl?gene=HLA-A
ITGAL	Integrin Subunit Alpha L	Protein Coding	53	GC16P030472	0.23962	https://www.genecards.org/cgi-bin/carddisp.pl?gene=ITGAL
CCR1	C-C Motif Chemokine Receptor 1	Protein Coding	52	GC03M046218	0.23962	https://www.genecards.org/cgi-bin/carddisp.pl?gene=CCR1
F3	Coagulation Factor III, Tissue Factor	Protein Coding	52	GC01M094667	0.23962	https://www.genecards.org/cgi-bin/carddisp.pl?gene=F3
NFATC2	Nuclear Factor Of Activated T Cells 2	Protein Coding	52	GC20M051386	0.23962	https://www.genecards.org/cgi-bin/carddisp.pl?gene=NFATC2
ORAI1	ORAI Calcium Release-Activated Calcium Modulator 1	Protein Coding	52	GC12P127825	0.23962	https://www.genecards.org/cgi-bin/carddisp.pl?gene=ORAI1
SLC17A5	Solute Carrier Family 17 Member 5	Protein Coding	52	GC06M073593	0.23962	https://www.genecards.org/cgi-bin/carddisp.pl?gene=SLC17A5
SP1	Sp1 Transcription Factor	Protein Coding	52	GC12P053380	0.23962	https://www.genecards.org/cgi-bin/carddisp.pl?gene=SP1
TAT	Tyrosine Aminotransferase	Protein Coding	52	GC16M071565	0.23962	https://www.genecards.org/cgi-bin/carddisp.pl?gene=TAT
CD163	CD163 Molecule	Protein Coding	51	GC12M008331	0.23962	https://www.genecards.org/cgi-bin/carddisp.pl?gene=CD163
CR1	Complement C3b/C4b Receptor 1 (Knops Blood Group)	Protein Coding	51	GC01P207496	0.23962	https://www.genecards.org/cgi-bin/carddisp.pl?gene=CR1
CXCR3	C-X-C Motif Chemokine Receptor 3	Protein Coding	51	GC0XM071615	0.23962	https://www.genecards.org/cgi-bin/carddisp.pl?gene=CXCR3
MLXIPL	MLX Interacting Protein Like	Protein Coding	51	GC07M073593	0.23962	https://www.genecards.org/cgi-bin/carddisp.pl?gene=MLXIPL
PPARA	Peroxisome Proliferator Activated Receptor Alpha	Protein Coding	51	GC22P046150	0.23962	https://www.genecards.org/cgi-bin/carddisp.pl?gene=PPARA
CASP5	Caspase 5	Protein Coding	50	GC11M106889	0.23962	https://www.genecards.org/cgi-bin/carddisp.pl?gene=CASP5
GDF15	Growth Differentiation Factor 15	Protein Coding	50	GC19P079240	0.23962	https://www.genecards.org/cgi-bin/carddisp.pl?gene=GDF15
HLA-DQA1	Major Histocompatibility Complex, Class II, DQ Alpha 1	Protein Coding	50	GC06P100233	0.23962	https://www.genecards.org/cgi-bin/carddisp.pl?gene=HLA-DQA1
ICAM3	Intercellular Adhesion Molecule 3	Protein Coding	50	GC19M010434	0.23962	https://www.genecards.org/cgi-bin/carddisp.pl?gene=ICAM3
IL17F	Interleukin 17F	Protein Coding	50	GC06M078287	0.23962	https://www.genecards.org/cgi-bin/carddisp.pl?gene=IL17F
SOCS2	Suppressor Of Cytokine Signaling 2	Protein Coding	50	GC12P093569	0.23962	https://www.genecards.org/cgi-bin/carddisp.pl?gene=SOCS2
THY1	Thy-1 Cell Surface Antigen	Protein Coding	50	GC11M119417	0.23962	https://www.genecards.org/cgi-bin/carddisp.pl?gene=THY1
IL22	Interleukin 22	Protein Coding	49	GC12M068248	0.23962	https://www.genecards.org/cgi-bin/carddisp.pl?gene=IL22
PTAFR	Platelet Activating Factor Receptor	Protein Coding	49	GC01M028147	0.23962	https://www.genecards.org/cgi-bin/carddisp.pl?gene=PTAFR
ADCYAP1	Adenylate Cyclase Activating Polypeptide 1	Protein Coding	48	GC18P000895	0.23962	https://www.genecards.org/cgi-bin/carddisp.pl?gene=ADCYAP1
CXCL13	C-X-C Motif Chemokine Ligand 13	Protein Coding	47	GC04P077511	0.23962	https://www.genecards.org/cgi-bin/carddisp.pl?gene=CXCL13
FCN1	Ficolin 1	Protein Coding	47	GC09M135260	0.23962	https://www.genecards.org/cgi-bin/carddisp.pl?gene=FCN1
SST	Somatostatin	Protein Coding	47	GC03M187668	0.23962	https://www.genecards.org/cgi-bin/carddisp.pl?gene=SST
CLYBL	Citramalyl-CoA Lyase	Protein Coding	44	GC13P099606	0.23962	https://www.genecards.org/cgi-bin/carddisp.pl?gene=CLYBL
MIA	MIA SH3 Domain Containing	Protein Coding	44	GC19P040771	0.23962	https://www.genecards.org/cgi-bin/carddisp.pl?gene=MIA
SIGLEC15	Sialic Acid Binding Ig Like Lectin 15	Protein Coding	44	GC18P045825	0.23962	https://www.genecards.org/cgi-bin/carddisp.pl?gene=SIGLEC15
KIR2DL3	Killer Cell Immunoglobulin Like Receptor, Two Ig Domains And Long Cytoplasmic Tail 3	Protein Coding	43	GC19P081168	0.23962	https://www.genecards.org/cgi-bin/carddisp.pl?gene=KIR2DL3
KIR2DL1	Killer Cell Immunoglobulin Like Receptor, Two Ig Domains And Long Cytoplasmic Tail 1	Protein Coding	42	GC19P080306	0.23962	https://www.genecards.org/cgi-bin/carddisp.pl?gene=KIR2DL1
SCT	Secretin	Protein Coding	40	GC11M000626	0.23962	https://www.genecards.org/cgi-bin/carddisp.pl?gene=SCT
ERBB2	Erb-B2 Receptor Tyrosine Kinase 2	Protein Coding	62	GC17P039687	0.195649	https://www.genecards.org/cgi-bin/carddisp.pl?gene=ERBB2
ESR1	Estrogen Receptor 1	Protein Coding	61	GC06P151656	0.195649	https://www.genecards.org/cgi-bin/carddisp.pl?gene=ESR1
FLT3	Fms Related Receptor Tyrosine Kinase 3	Protein Coding	60	GC13M028003	0.195649	https://www.genecards.org/cgi-bin/carddisp.pl?gene=FLT3
SMAD3	SMAD Family Member 3	Protein Coding	60	GC15P067063	0.195649	https://www.genecards.org/cgi-bin/carddisp.pl?gene=SMAD3
ABL1	ABL Proto-Oncogene 1, Non-Receptor Tyrosine Kinase	Protein Coding	59	GC09P130713	0.195649	https://www.genecards.org/cgi-bin/carddisp.pl?gene=ABL1
AXL	AXL Receptor Tyrosine Kinase	Protein Coding	59	GC19P041219	0.195649	https://www.genecards.org/cgi-bin/carddisp.pl?gene=AXL
CDKN2A	Cyclin Dependent Kinase Inhibitor 2A	Protein Coding	59	GC09M021967	0.195649	https://www.genecards.org/cgi-bin/carddisp.pl?gene=CDKN2A
SMAD4	SMAD Family Member 4	Protein Coding	59	GC18P051028	0.195649	https://www.genecards.org/cgi-bin/carddisp.pl?gene=SMAD4
ELANE	Elastase, Neutrophil Expressed	Protein Coding	58	GC19P005129	0.195649	https://www.genecards.org/cgi-bin/carddisp.pl?gene=ELANE
PDGFB	Platelet Derived Growth Factor Subunit B	Protein Coding	58	GC22M066800	0.195649	https://www.genecards.org/cgi-bin/carddisp.pl?gene=PDGFB
ALDH2	Aldehyde Dehydrogenase 2 Family Member	Protein Coding	57	GC12P111766	0.195649	https://www.genecards.org/cgi-bin/carddisp.pl?gene=ALDH2
LEPR	Leptin Receptor	Protein Coding	57	GC01P065421	0.195649	https://www.genecards.org/cgi-bin/carddisp.pl?gene=LEPR
SLC6A3	Solute Carrier Family 6 Member 3	Protein Coding	57	GC05M001392	0.195649	https://www.genecards.org/cgi-bin/carddisp.pl?gene=SLC6A3
STAT6	Signal Transducer And Activator Of Transcription 6	Protein Coding	57	GC12M057095	0.195649	https://www.genecards.org/cgi-bin/carddisp.pl?gene=STAT6
ABCG2	ATP Binding Cassette Subfamily G Member 2 (Junior Blood Group)	Protein Coding	56	GC04M088090	0.195649	https://www.genecards.org/cgi-bin/carddisp.pl?gene=ABCG2
DRD2	Dopamine Receptor D2	Protein Coding	56	GC11M113409	0.195649	https://www.genecards.org/cgi-bin/carddisp.pl?gene=DRD2
F2	Coagulation Factor II, Thrombin	Protein Coding	56	GC11P046793	0.195649	https://www.genecards.org/cgi-bin/carddisp.pl?gene=F2
GLA	Galactosidase Alpha	Protein Coding	56	GC0XM101393	0.195649	https://www.genecards.org/cgi-bin/carddisp.pl?gene=GLA
PCSK1	Proprotein Convertase Subtilisin/Kexin Type 1	Protein Coding	56	GC05M096391	0.195649	https://www.genecards.org/cgi-bin/carddisp.pl?gene=PCSK1
ADCY1	Adenylate Cyclase 1	Protein Coding	55	GC07P045580	0.195649	https://www.genecards.org/cgi-bin/carddisp.pl?gene=ADCY1
ADORA2B	Adenosine A2b Receptor	Protein Coding	55	GC17P070755	0.195649	https://www.genecards.org/cgi-bin/carddisp.pl?gene=ADORA2B
CASP10	Caspase 10	Protein Coding	55	GC02P201182	0.195649	https://www.genecards.org/cgi-bin/carddisp.pl?gene=CASP10
CYCS	Cytochrome C, Somatic	Protein Coding	55	GC07M025118	0.195649	https://www.genecards.org/cgi-bin/carddisp.pl?gene=CYCS
HSPA5	Heat Shock Protein Family A (Hsp70) Member 5	Protein Coding	55	GC09M125234	0.195649	https://www.genecards.org/cgi-bin/carddisp.pl?gene=HSPA5
MUC1	Mucin 1, Cell Surface Associated	Protein Coding	55	GC01M155185	0.195649	https://www.genecards.org/cgi-bin/carddisp.pl?gene=MUC1
TYR	Tyrosinase	Protein Coding	55	GC11P089177	0.195649	https://www.genecards.org/cgi-bin/carddisp.pl?gene=TYR
DCN	Decorin	Protein Coding	54	GC12M091140	0.195649	https://www.genecards.org/cgi-bin/carddisp.pl?gene=DCN
FPR1	Formyl Peptide Receptor 1	Protein Coding	54	GC19M051745	0.195649	https://www.genecards.org/cgi-bin/carddisp.pl?gene=FPR1
GUSB	Glucuronidase Beta	Protein Coding	54	GC07M065960	0.195649	https://www.genecards.org/cgi-bin/carddisp.pl?gene=GUSB
PLA2G2A	Phospholipase A2 Group IIA	Protein Coding	54	GC01M019975	0.195649	https://www.genecards.org/cgi-bin/carddisp.pl?gene=PLA2G2A
PON1	Paraoxonase 1	Protein Coding	54	GC07M095297	0.195649	https://www.genecards.org/cgi-bin/carddisp.pl?gene=PON1
PTPN2	Protein Tyrosine Phosphatase Non-Receptor Type 2	Protein Coding	54	GC18M029317	0.195649	https://www.genecards.org/cgi-bin/carddisp.pl?gene=PTPN2
TGM2	Transglutaminase 2	Protein Coding	54	GC20M038127	0.195649	https://www.genecards.org/cgi-bin/carddisp.pl?gene=TGM2
CDK9	Cyclin Dependent Kinase 9	Protein Coding	53	GC09P128237	0.195649	https://www.genecards.org/cgi-bin/carddisp.pl?gene=CDK9
COMP	Cartilage Oligomeric Matrix Protein	Protein Coding	53	GC19M018783	0.195649	https://www.genecards.org/cgi-bin/carddisp.pl?gene=COMP
FCGR3A	Fc Gamma Receptor IIIa	Protein Coding	53	GC01M161541	0.195649	https://www.genecards.org/cgi-bin/carddisp.pl?gene=FCGR3A
LTA4H	Leukotriene A4 Hydrolase	Protein Coding	53	GC12M096000	0.195649	https://www.genecards.org/cgi-bin/carddisp.pl?gene=LTA4H
LYZ	Lysozyme	Protein Coding	53	GC12P069348	0.195649	https://www.genecards.org/cgi-bin/carddisp.pl?gene=LYZ
MECP2	Methyl-CpG Binding Protein 2	Protein Coding	53	GC0XM154021	0.195649	https://www.genecards.org/cgi-bin/carddisp.pl?gene=MECP2
SPP1	Secreted Phosphoprotein 1	Protein Coding	53	GC04P087975	0.195649	https://www.genecards.org/cgi-bin/carddisp.pl?gene=SPP1
SSTR2	Somatostatin Receptor 2	Protein Coding	53	GC17P073165	0.195649	https://www.genecards.org/cgi-bin/carddisp.pl?gene=SSTR2
TGIF1	TGFB Induced Factor Homeobox 1	Protein Coding	53	GC18P003411	0.195649	https://www.genecards.org/cgi-bin/carddisp.pl?gene=TGIF1
VDAC1	Voltage Dependent Anion Channel 1	Protein Coding	53	GC05M133975	0.195649	https://www.genecards.org/cgi-bin/carddisp.pl?gene=VDAC1
A2M	Alpha-2-Macroglobulin	Protein Coding	52	GC12M009067	0.195649	https://www.genecards.org/cgi-bin/carddisp.pl?gene=A2M
EGR1	Early Growth Response 1	Protein Coding	52	GC05P138465	0.195649	https://www.genecards.org/cgi-bin/carddisp.pl?gene=EGR1
GDF5	Growth Differentiation Factor 5	Protein Coding	52	GC20M035433	0.195649	https://www.genecards.org/cgi-bin/carddisp.pl?gene=GDF5
HERC2	HECT And RLD Domain Containing E3 Ubiquitin Protein Ligase 2	Protein Coding	52	GC15M028111	0.195649	https://www.genecards.org/cgi-bin/carddisp.pl?gene=HERC2
HRH4	Histamine Receptor H4	Protein Coding	52	GC18P024460	0.195649	https://www.genecards.org/cgi-bin/carddisp.pl?gene=HRH4
IDUA	Alpha-L-Iduronidase	Protein Coding	52	GC04P000986	0.195649	https://www.genecards.org/cgi-bin/carddisp.pl?gene=IDUA
IL23R	Interleukin 23 Receptor	Protein Coding	52	GC01P067138	0.195649	https://www.genecards.org/cgi-bin/carddisp.pl?gene=IL23R
PANX1	Pannexin 1	Protein Coding	52	GC11P094128	0.195649	https://www.genecards.org/cgi-bin/carddisp.pl?gene=PANX1
PTGER4	Prostaglandin E Receptor 4	Protein Coding	52	GC05P040679	0.195649	https://www.genecards.org/cgi-bin/carddisp.pl?gene=PTGER4
TRAF3IP2	TRAF3 Interacting Protein 2	Protein Coding	52	GC06M111555	0.195649	https://www.genecards.org/cgi-bin/carddisp.pl?gene=TRAF3IP2
CD70	CD70 Molecule	Protein Coding	51	GC19M008641	0.195649	https://www.genecards.org/cgi-bin/carddisp.pl?gene=CD70
CD74	CD74 Molecule	Protein Coding	51	GC05M150378	0.195649	https://www.genecards.org/cgi-bin/carddisp.pl?gene=CD74
CFLAR	CASP8 And FADD Like Apoptosis Regulator	Protein Coding	51	GC02P201131	0.195649	https://www.genecards.org/cgi-bin/carddisp.pl?gene=CFLAR
CHI3L1	Chitinase 3 Like 1	Protein Coding	51	GC01M203148	0.195649	https://www.genecards.org/cgi-bin/carddisp.pl?gene=CHI3L1
CST3	Cystatin C	Protein Coding	51	GC20M023742	0.195649	https://www.genecards.org/cgi-bin/carddisp.pl?gene=CST3
CX3CL1	C-X3-C Motif Chemokine Ligand 1	Protein Coding	51	GC16P057372	0.195649	https://www.genecards.org/cgi-bin/carddisp.pl?gene=CX3CL1
DFFA	DNA Fragmentation Factor Subunit Alpha	Protein Coding	51	GC01M010456	0.195649	https://www.genecards.org/cgi-bin/carddisp.pl?gene=DFFA
GC	GC Vitamin D Binding Protein	Protein Coding	51	GC04M071741	0.195649	https://www.genecards.org/cgi-bin/carddisp.pl?gene=GC
HTR4	5-Hydroxytryptamine Receptor 4	Protein Coding	51	GC05M148451	0.195649	https://www.genecards.org/cgi-bin/carddisp.pl?gene=HTR4
IL12RB2	Interleukin 12 Receptor Subunit Beta 2	Protein Coding	51	GC01P067307	0.195649	https://www.genecards.org/cgi-bin/carddisp.pl?gene=IL12RB2
MDK	Midkine	Protein Coding	51	GC11P046380	0.195649	https://www.genecards.org/cgi-bin/carddisp.pl?gene=MDK
NR1I2	Nuclear Receptor Subfamily 1 Group I Member 2	Protein Coding	51	GC03P119780	0.195649	https://www.genecards.org/cgi-bin/carddisp.pl?gene=NR1I2
OSM	Oncostatin M	Protein Coding	51	GC22M030262	0.195649	https://www.genecards.org/cgi-bin/carddisp.pl?gene=OSM
PTGDR2	Prostaglandin D2 Receptor 2	Protein Coding	51	GC11M060850	0.195649	https://www.genecards.org/cgi-bin/carddisp.pl?gene=PTGDR2
PURA	Purine Rich Element Binding Protein A	Protein Coding	51	GC05P140076	0.195649	https://www.genecards.org/cgi-bin/carddisp.pl?gene=PURA
RORC	RAR Related Orphan Receptor C	Protein Coding	51	GC01M151806	0.195649	https://www.genecards.org/cgi-bin/carddisp.pl?gene=RORC
SFTPA1	Surfactant Protein A1	Protein Coding	51	GC10P098305	0.195649	https://www.genecards.org/cgi-bin/carddisp.pl?gene=SFTPA1
ST3GAL1	ST3 Beta-Galactoside Alpha-2,3-Sialyltransferase 1	Protein Coding	51	GC08M133454	0.195649	https://www.genecards.org/cgi-bin/carddisp.pl?gene=ST3GAL1
ST6GAL1	ST6 Beta-Galactoside Alpha-2,6-Sialyltransferase 1	Protein Coding	51	GC03P186930	0.195649	https://www.genecards.org/cgi-bin/carddisp.pl?gene=ST6GAL1
ALCAM	Activated Leukocyte Cell Adhesion Molecule	Protein Coding	50	GC03P105366	0.195649	https://www.genecards.org/cgi-bin/carddisp.pl?gene=ALCAM
C3AR1	Complement C3a Receptor 1	Protein Coding	50	GC12M008363	0.195649	https://www.genecards.org/cgi-bin/carddisp.pl?gene=C3AR1
CXCL1	C-X-C Motif Chemokine Ligand 1	Protein Coding	50	GC04P073869	0.195649	https://www.genecards.org/cgi-bin/carddisp.pl?gene=CXCL1
FCGR3B	Fc Gamma Receptor IIIb	Protein Coding	50	GC01M161623	0.195649	https://www.genecards.org/cgi-bin/carddisp.pl?gene=FCGR3B
FCGRT	Fc Gamma Receptor And Transporter	Protein Coding	50	GC19P049506	0.195649	https://www.genecards.org/cgi-bin/carddisp.pl?gene=FCGRT
GABARAP	GABA Type A Receptor-Associated Protein	Protein Coding	50	GC17M007240	0.195649	https://www.genecards.org/cgi-bin/carddisp.pl?gene=GABARAP
LY96	Lymphocyte Antigen 96	Protein Coding	50	GC08P073991	0.195649	https://www.genecards.org/cgi-bin/carddisp.pl?gene=LY96
POU2F1	POU Class 2 Homeobox 1	Protein Coding	50	GC01P167190	0.195649	https://www.genecards.org/cgi-bin/carddisp.pl?gene=POU2F1
SSTR1	Somatostatin Receptor 1	Protein Coding	50	GC14P038207	0.195649	https://www.genecards.org/cgi-bin/carddisp.pl?gene=SSTR1
THPO	Thrombopoietin	Protein Coding	50	GC03M184371	0.195649	https://www.genecards.org/cgi-bin/carddisp.pl?gene=THPO
GPC5	Glypican 5	Protein Coding	49	GC13P091398	0.195649	https://www.genecards.org/cgi-bin/carddisp.pl?gene=GPC5
LCT	Lactase	Protein Coding	49	GC02M135787	0.195649	https://www.genecards.org/cgi-bin/carddisp.pl?gene=LCT
ATG16L1	Autophagy Related 16 Like 1	Protein Coding	48	GC02P233265	0.195649	https://www.genecards.org/cgi-bin/carddisp.pl?gene=ATG16L1
BPI	Bactericidal Permeability Increasing Protein	Protein Coding	48	GC20P038304	0.195649	https://www.genecards.org/cgi-bin/carddisp.pl?gene=BPI
CCNT1	Cyclin T1	Protein Coding	48	GC12M048688	0.195649	https://www.genecards.org/cgi-bin/carddisp.pl?gene=CCNT1
CXCL11	C-X-C Motif Chemokine Ligand 11	Protein Coding	48	GC04M076033	0.195649	https://www.genecards.org/cgi-bin/carddisp.pl?gene=CXCL11
FAF1	Fas Associated Factor 1	Protein Coding	48	GC01M050439	0.195649	https://www.genecards.org/cgi-bin/carddisp.pl?gene=FAF1
HOXA1	Homeobox A1	Protein Coding	48	GC07M027092	0.195649	https://www.genecards.org/cgi-bin/carddisp.pl?gene=HOXA1
KLK5	Kallikrein Related Peptidase 5	Protein Coding	48	GC19M050943	0.195649	https://www.genecards.org/cgi-bin/carddisp.pl?gene=KLK5
KLK7	Kallikrein Related Peptidase 7	Protein Coding	48	GC19M076990	0.195649	https://www.genecards.org/cgi-bin/carddisp.pl?gene=KLK7
PLPP1	Phospholipid Phosphatase 1	Protein Coding	48	GC05M055425	0.195649	https://www.genecards.org/cgi-bin/carddisp.pl?gene=PLPP1
TAC1	Tachykinin Precursor 1	Protein Coding	48	GC07P097731	0.195649	https://www.genecards.org/cgi-bin/carddisp.pl?gene=TAC1
TNFRSF6B	TNF Receptor Superfamily Member 6b	Protein Coding	48	GC20P063696	0.195649	https://www.genecards.org/cgi-bin/carddisp.pl?gene=TNFRSF6B
CDKAL1	CDK5 Regulatory Subunit Associated Protein 1 Like 1	Protein Coding	47	GC06P020534	0.195649	https://www.genecards.org/cgi-bin/carddisp.pl?gene=CDKAL1
CLSTN2	Calsyntenin 2	Protein Coding	47	GC03P139935	0.195649	https://www.genecards.org/cgi-bin/carddisp.pl?gene=CLSTN2
FLT3LG	Fms Related Receptor Tyrosine Kinase 3 Ligand	Protein Coding	47	GC19P080039	0.195649	https://www.genecards.org/cgi-bin/carddisp.pl?gene=FLT3LG
HOXA10	Homeobox A10	Protein Coding	47	GC07M027768	0.195649	https://www.genecards.org/cgi-bin/carddisp.pl?gene=HOXA10
MLANA	Melan-A	Protein Coding	47	GC09P008018	0.195649	https://www.genecards.org/cgi-bin/carddisp.pl?gene=MLANA
SLPI	Secretory Leukocyte Peptidase Inhibitor	Protein Coding	47	GC20M045252	0.195649	https://www.genecards.org/cgi-bin/carddisp.pl?gene=SLPI
SPN	Sialophorin	Protein Coding	47	GC16P029662	0.195649	https://www.genecards.org/cgi-bin/carddisp.pl?gene=SPN
TOMM40	Translocase Of Outer Mitochondrial Membrane 40	Protein Coding	47	GC19P044890	0.195649	https://www.genecards.org/cgi-bin/carddisp.pl?gene=TOMM40
CLEC4A	C-Type Lectin Domain Family 4 Member A	Protein Coding	46	GC12P026390	0.195649	https://www.genecards.org/cgi-bin/carddisp.pl?gene=CLEC4A
DLG5	Discs Large MAGUK Scaffold Protein 5	Protein Coding	46	GC10M077790	0.195649	https://www.genecards.org/cgi-bin/carddisp.pl?gene=DLG5
IL4I1	Interleukin 4 Induced 1	Protein Coding	46	GC19M076915	0.195649	https://www.genecards.org/cgi-bin/carddisp.pl?gene=IL4I1
MOCS1	Molybdenum Cofactor Synthesis 1	Protein Coding	46	GC06M039899	0.195649	https://www.genecards.org/cgi-bin/carddisp.pl?gene=MOCS1
STX8	Syntaxin 8	Protein Coding	46	GC17M009250	0.195649	https://www.genecards.org/cgi-bin/carddisp.pl?gene=STX8
TET1	Tet Methylcytosine Dioxygenase 1	Protein Coding	46	GC10P068560	0.195649	https://www.genecards.org/cgi-bin/carddisp.pl?gene=TET1
LYRM4	LYR Motif Containing 4	Protein Coding	45	GC06M005033	0.195649	https://www.genecards.org/cgi-bin/carddisp.pl?gene=LYRM4
CCNY	Cyclin Y	Protein Coding	44	GC10P035254	0.195649	https://www.genecards.org/cgi-bin/carddisp.pl?gene=CCNY
DEFA5	Defensin Alpha 5	Protein Coding	44	GC08M007057	0.195649	https://www.genecards.org/cgi-bin/carddisp.pl?gene=DEFA5
KCNE4	Potassium Voltage-Gated Channel Subfamily E Regulatory Subunit 4	Protein Coding	44	GC02P223051	0.195649	https://www.genecards.org/cgi-bin/carddisp.pl?gene=KCNE4
NELL1	Neural EGFL Like 1	Protein Coding	44	GC11P020669	0.195649	https://www.genecards.org/cgi-bin/carddisp.pl?gene=NELL1
TRIM68	Tripartite Motif Containing 68	Protein Coding	44	GC11M004598	0.195649	https://www.genecards.org/cgi-bin/carddisp.pl?gene=TRIM68
BSN	Bassoon Presynaptic Cytomatrix Protein	Protein Coding	43	GC03P049554	0.195649	https://www.genecards.org/cgi-bin/carddisp.pl?gene=BSN
IFI44	Interferon Induced Protein 44	Protein Coding	43	GC01P078649	0.195649	https://www.genecards.org/cgi-bin/carddisp.pl?gene=IFI44
NKX2-3	NK2 Homeobox 3	Protein Coding	43	GC10P099532	0.195649	https://www.genecards.org/cgi-bin/carddisp.pl?gene=NKX2-3
SLC22A23	Solute Carrier Family 22 Member 23	Protein Coding	43	GC06M003412	0.195649	https://www.genecards.org/cgi-bin/carddisp.pl?gene=SLC22A23
CCL18	C-C Motif Chemokine Ligand 18	Protein Coding	42	GC17P036064	0.195649	https://www.genecards.org/cgi-bin/carddisp.pl?gene=CCL18
IFNL3	Interferon Lambda 3	Protein Coding	42	GC19M039243	0.195649	https://www.genecards.org/cgi-bin/carddisp.pl?gene=IFNL3
IRGM	Immunity Related GTPase M	Protein Coding	42	GC05P150846	0.195649	https://www.genecards.org/cgi-bin/carddisp.pl?gene=IRGM
MARCHF8	Membrane Associated Ring-CH-Type Finger 8	Protein Coding	42	GC10M046842	0.195649	https://www.genecards.org/cgi-bin/carddisp.pl?gene=MARCHF8
FGFBP2	Fibroblast Growth Factor Binding Protein 2	Protein Coding	41	GC04M015961	0.195649	https://www.genecards.org/cgi-bin/carddisp.pl?gene=FGFBP2
ERV3-1	Endogenous Retrovirus Group 3 Member 1, Envelope	Protein Coding	40	GC07M067478	0.195649	https://www.genecards.org/cgi-bin/carddisp.pl?gene=ERV3-1
MLN	Motilin	Protein Coding	40	GC06M033794	0.195649	https://www.genecards.org/cgi-bin/carddisp.pl?gene=MLN
CDR1	Cerebellar Degeneration Related 1	Protein Coding	38	GC0XM140782	0.195649	https://www.genecards.org/cgi-bin/carddisp.pl?gene=CDR1
KIR2DL5A	Killer Cell Immunoglobulin Like Receptor, Two Ig Domains And Long Cytoplasmic Tail 5A	Protein Coding	26	GC19MR00046	0.195649	https://www.genecards.org/cgi-bin/carddisp.pl?gene=KIR2DL5A
MSBP1	Minisatellite Binding Protein 1	Protein Coding	6	GC00U990213	0.195649	https://www.genecards.org/cgi-bin/carddisp.pl?gene=MSBP1
HDAC6	Histone Deacetylase 6	Protein Coding	61	GC0XP048801	0.138345	https://www.genecards.org/cgi-bin/carddisp.pl?gene=HDAC6
IKBKB	Inhibitor Of Nuclear Factor Kappa B Kinase Subunit Beta	Protein Coding	61	GC08P042271	0.138345	https://www.genecards.org/cgi-bin/carddisp.pl?gene=IKBKB
RAF1	Raf-1 Proto-Oncogene, Serine/Threonine Kinase	Protein Coding	61	GC03M012583	0.138345	https://www.genecards.org/cgi-bin/carddisp.pl?gene=RAF1
KDR	Kinase Insert Domain Receptor	Protein Coding	60	GC04M055078	0.138345	https://www.genecards.org/cgi-bin/carddisp.pl?gene=KDR
PTPN11	Protein Tyrosine Phosphatase Non-Receptor Type 11	Protein Coding	60	GC12P112418	0.138345	https://www.genecards.org/cgi-bin/carddisp.pl?gene=PTPN11
ACE	Angiotensin I Converting Enzyme	Protein Coding	59	GC17P063477	0.138345	https://www.genecards.org/cgi-bin/carddisp.pl?gene=ACE
AR	Androgen Receptor	Protein Coding	59	GC0XP067544	0.138345	https://www.genecards.org/cgi-bin/carddisp.pl?gene=AR
CBL	Cbl Proto-Oncogene	Protein Coding	59	GC11P119206	0.138345	https://www.genecards.org/cgi-bin/carddisp.pl?gene=CBL
CSF1R	Colony Stimulating Factor 1 Receptor	Protein Coding	59	GC05M150053	0.138345	https://www.genecards.org/cgi-bin/carddisp.pl?gene=CSF1R
CTSB	Cathepsin B	Protein Coding	59	GC08M011842	0.138345	https://www.genecards.org/cgi-bin/carddisp.pl?gene=CTSB
HDAC2	Histone Deacetylase 2	Protein Coding	59	GC06M113933	0.138345	https://www.genecards.org/cgi-bin/carddisp.pl?gene=HDAC2
HSPB1	Heat Shock Protein Family B (Small) Member 1	Protein Coding	59	GC07P076302	0.138345	https://www.genecards.org/cgi-bin/carddisp.pl?gene=HSPB1
ITGB3	Integrin Subunit Beta 3	Protein Coding	59	GC17P072168	0.138345	https://www.genecards.org/cgi-bin/carddisp.pl?gene=ITGB3
MERTK	MER Proto-Oncogene, Tyrosine Kinase	Protein Coding	59	GC02P111898	0.138345	https://www.genecards.org/cgi-bin/carddisp.pl?gene=MERTK
PIK3CA	Phosphatidylinositol-4,5-Bisphosphate 3-Kinase Catalytic Subunit Alpha	Protein Coding	59	GC03P179148	0.138345	https://www.genecards.org/cgi-bin/carddisp.pl?gene=PIK3CA
PPP3CA	Protein Phosphatase 3 Catalytic Subunit Alpha	Protein Coding	59	GC04M101024	0.138345	https://www.genecards.org/cgi-bin/carddisp.pl?gene=PPP3CA
CFTR	CF Transmembrane Conductance Regulator	Protein Coding	58	GC07P117287	0.138345	https://www.genecards.org/cgi-bin/carddisp.pl?gene=CFTR
PARP1	Poly(ADP-Ribose) Polymerase 1	Protein Coding	58	GC01M226360	0.138345	https://www.genecards.org/cgi-bin/carddisp.pl?gene=PARP1
SRC	SRC Proto-Oncogene, Non-Receptor Tyrosine Kinase	Protein Coding	58	GC20P037344	0.138345	https://www.genecards.org/cgi-bin/carddisp.pl?gene=SRC
TH	Tyrosine Hydroxylase	Protein Coding	58	GC11M002163	0.138345	https://www.genecards.org/cgi-bin/carddisp.pl?gene=TH
ZAP70	Zeta Chain Of T Cell Receptor Associated Protein Kinase 70	Protein Coding	58	GC02P097806	0.138345	https://www.genecards.org/cgi-bin/carddisp.pl?gene=ZAP70
CD36	CD36 Molecule	Protein Coding	57	GC07P080369	0.138345	https://www.genecards.org/cgi-bin/carddisp.pl?gene=CD36
DSP	Desmoplakin	Protein Coding	57	GC06P007541	0.138345	https://www.genecards.org/cgi-bin/carddisp.pl?gene=DSP
G6PD	Glucose-6-Phosphate Dehydrogenase	Protein Coding	57	GC0XM154573	0.138345	https://www.genecards.org/cgi-bin/carddisp.pl?gene=G6PD
ITGB1	Integrin Subunit Beta 1	Protein Coding	57	GC10M034209	0.138345	https://www.genecards.org/cgi-bin/carddisp.pl?gene=ITGB1
KCNQ1	Potassium Voltage-Gated Channel Subfamily Q Member 1	Protein Coding	57	GC11P002444	0.138345	https://www.genecards.org/cgi-bin/carddisp.pl?gene=KCNQ1
LDHA	Lactate Dehydrogenase A	Protein Coding	57	GC11P018394	0.138345	https://www.genecards.org/cgi-bin/carddisp.pl?gene=LDHA
LRP5	LDL Receptor Related Protein 5	Protein Coding	57	GC11P068298	0.138345	https://www.genecards.org/cgi-bin/carddisp.pl?gene=LRP5
MMP13	Matrix Metallopeptidase 13	Protein Coding	57	GC11M102942	0.138345	https://www.genecards.org/cgi-bin/carddisp.pl?gene=MMP13
NFKBIA	NFKB Inhibitor Alpha	Protein Coding	57	GC14M035401	0.138345	https://www.genecards.org/cgi-bin/carddisp.pl?gene=NFKBIA
PRKAR1A	Protein Kinase CAMP-Dependent Type I Regulatory Subunit Alpha	Protein Coding	57	GC17P072708	0.138345	https://www.genecards.org/cgi-bin/carddisp.pl?gene=PRKAR1A
RARA	Retinoic Acid Receptor Alpha	Protein Coding	57	GC17P040309	0.138345	https://www.genecards.org/cgi-bin/carddisp.pl?gene=RARA
RPS6KA1	Ribosomal Protein S6 Kinase A1	Protein Coding	57	GC01P026540	0.138345	https://www.genecards.org/cgi-bin/carddisp.pl?gene=RPS6KA1
SLC9A1	Solute Carrier Family 9 Member A1	Protein Coding	57	GC01M028966	0.138345	https://www.genecards.org/cgi-bin/carddisp.pl?gene=SLC9A1
STAT5B	Signal Transducer And Activator Of Transcription 5B	Protein Coding	57	GC17M042199	0.138345	https://www.genecards.org/cgi-bin/carddisp.pl?gene=STAT5B
STIM1	Stromal Interaction Molecule 1	Protein Coding	57	GC11P004007	0.138345	https://www.genecards.org/cgi-bin/carddisp.pl?gene=STIM1
TF	Transferrin	Protein Coding	57	GC03P135833	0.138345	https://www.genecards.org/cgi-bin/carddisp.pl?gene=TF
WNT5A	Wnt Family Member 5A	Protein Coding	57	GC03M055465	0.138345	https://www.genecards.org/cgi-bin/carddisp.pl?gene=WNT5A
CD247	CD247 Molecule	Protein Coding	56	GC01M167399	0.138345	https://www.genecards.org/cgi-bin/carddisp.pl?gene=CD247
CD55	CD55 Molecule (Cromer Blood Group)	Protein Coding	56	GC01P207321	0.138345	https://www.genecards.org/cgi-bin/carddisp.pl?gene=CD55
CDH1	Cadherin 1	Protein Coding	56	GC16P068737	0.138345	https://www.genecards.org/cgi-bin/carddisp.pl?gene=CDH1
CDKN1A	Cyclin Dependent Kinase Inhibitor 1A	Protein Coding	56	GC06P100341	0.138345	https://www.genecards.org/cgi-bin/carddisp.pl?gene=CDKN1A
COL1A1	Collagen Type I Alpha 1 Chain	Protein Coding	56	GC17M057583	0.138345	https://www.genecards.org/cgi-bin/carddisp.pl?gene=COL1A1
CREB1	CAMP Responsive Element Binding Protein 1	Protein Coding	56	GC02P207529	0.138345	https://www.genecards.org/cgi-bin/carddisp.pl?gene=CREB1
EDNRA	Endothelin Receptor Type A	Protein Coding	56	GC04P147480	0.138345	https://www.genecards.org/cgi-bin/carddisp.pl?gene=EDNRA
EDNRB	Endothelin Receptor Type B	Protein Coding	56	GC13M077895	0.138345	https://www.genecards.org/cgi-bin/carddisp.pl?gene=EDNRB
EPOR	Erythropoietin Receptor	Protein Coding	56	GC19M011377	0.138345	https://www.genecards.org/cgi-bin/carddisp.pl?gene=EPOR
FKBP5	FKBP Prolyl Isomerase 5	Protein Coding	56	GC06M078084	0.138345	https://www.genecards.org/cgi-bin/carddisp.pl?gene=FKBP5
GLS	Glutaminase	Protein Coding	56	GC02P190880	0.138345	https://www.genecards.org/cgi-bin/carddisp.pl?gene=GLS
HSPA8	Heat Shock Protein Family A (Hsp70) Member 8	Protein Coding	56	GC11M123057	0.138345	https://www.genecards.org/cgi-bin/carddisp.pl?gene=HSPA8
IGF2	Insulin Like Growth Factor 2	Protein Coding	56	GC11M007352	0.138345	https://www.genecards.org/cgi-bin/carddisp.pl?gene=IGF2
IRAK4	Interleukin 1 Receptor Associated Kinase 4	Protein Coding	56	GC12P043758	0.138345	https://www.genecards.org/cgi-bin/carddisp.pl?gene=IRAK4
PTPN6	Protein Tyrosine Phosphatase Non-Receptor Type 6	Protein Coding	56	GC12P026363	0.138345	https://www.genecards.org/cgi-bin/carddisp.pl?gene=PTPN6
RORA	RAR Related Orphan Receptor A	Protein Coding	56	GC15M060488	0.138345	https://www.genecards.org/cgi-bin/carddisp.pl?gene=RORA
RUNX1	RUNX Family Transcription Factor 1	Protein Coding	56	GC21M034787	0.138345	https://www.genecards.org/cgi-bin/carddisp.pl?gene=RUNX1
SLC25A4	Solute Carrier Family 25 Member 4	Protein Coding	56	GC04P185143	0.138345	https://www.genecards.org/cgi-bin/carddisp.pl?gene=SLC25A4
TYRO3	TYRO3 Protein Tyrosine Kinase	Protein Coding	56	GC15P041557	0.138345	https://www.genecards.org/cgi-bin/carddisp.pl?gene=TYRO3
ABCA1	ATP Binding Cassette Subfamily A Member 1	Protein Coding	55	GC09M104781	0.138345	https://www.genecards.org/cgi-bin/carddisp.pl?gene=ABCA1
ADRB2	Adrenoceptor Beta 2	Protein Coding	55	GC05P148825	0.138345	https://www.genecards.org/cgi-bin/carddisp.pl?gene=ADRB2
CAV1	Caveolin 1	Protein Coding	55	GC07P116524	0.138345	https://www.genecards.org/cgi-bin/carddisp.pl?gene=CAV1
CD46	CD46 Molecule	Protein Coding	55	GC01P207752	0.138345	https://www.genecards.org/cgi-bin/carddisp.pl?gene=CD46
CHAT	Choline O-Acetyltransferase	Protein Coding	55	GC10P049609	0.138345	https://www.genecards.org/cgi-bin/carddisp.pl?gene=CHAT
EEF2	Eukaryotic Translation Elongation Factor 2	Protein Coding	55	GC19M003976	0.138345	https://www.genecards.org/cgi-bin/carddisp.pl?gene=EEF2
ENG	Endoglin	Protein Coding	55	GC09M127815	0.138345	https://www.genecards.org/cgi-bin/carddisp.pl?gene=ENG
FASN	Fatty Acid Synthase	Protein Coding	55	GC17M082078	0.138345	https://www.genecards.org/cgi-bin/carddisp.pl?gene=FASN
FURIN	Furin, Paired Basic Amino Acid Cleaving Enzyme	Protein Coding	55	GC15P090868	0.138345	https://www.genecards.org/cgi-bin/carddisp.pl?gene=FURIN
IL2RG	Interleukin 2 Receptor Subunit Gamma	Protein Coding	55	GC0XM071108	0.138345	https://www.genecards.org/cgi-bin/carddisp.pl?gene=IL2RG
IL4R	Interleukin 4 Receptor	Protein Coding	55	GC16P044786	0.138345	https://www.genecards.org/cgi-bin/carddisp.pl?gene=IL4R
KCNJ2	Potassium Inwardly Rectifying Channel Subfamily J Member 2	Protein Coding	55	GC17P070168	0.138345	https://www.genecards.org/cgi-bin/carddisp.pl?gene=KCNJ2
LRP2	LDL Receptor Related Protein 2	Protein Coding	55	GC02M169127	0.138345	https://www.genecards.org/cgi-bin/carddisp.pl?gene=LRP2
MASP1	MBL Associated Serine Protease 1	Protein Coding	55	GC03M187216	0.138345	https://www.genecards.org/cgi-bin/carddisp.pl?gene=MASP1
MPL	MPL Proto-Oncogene, Thrombopoietin Receptor	Protein Coding	55	GC01P043337	0.138345	https://www.genecards.org/cgi-bin/carddisp.pl?gene=MPL
MUSK	Muscle Associated Receptor Tyrosine Kinase	Protein Coding	55	GC09P110668	0.138345	https://www.genecards.org/cgi-bin/carddisp.pl?gene=MUSK
NCAM1	Neural Cell Adhesion Molecule 1	Protein Coding	55	GC11P112961	0.138345	https://www.genecards.org/cgi-bin/carddisp.pl?gene=NCAM1
NQO1	NAD(P)H Quinone Dehydrogenase 1	Protein Coding	55	GC16M069706	0.138345	https://www.genecards.org/cgi-bin/carddisp.pl?gene=NQO1
NR1H4	Nuclear Receptor Subfamily 1 Group H Member 4	Protein Coding	55	GC12P100473	0.138345	https://www.genecards.org/cgi-bin/carddisp.pl?gene=NR1H4
P2RY12	Purinergic Receptor P2Y12	Protein Coding	55	GC03M151336	0.138345	https://www.genecards.org/cgi-bin/carddisp.pl?gene=P2RY12
PI4KA	Phosphatidylinositol 4-Kinase Alpha	Protein Coding	55	GC22M020707	0.138345	https://www.genecards.org/cgi-bin/carddisp.pl?gene=PI4KA
PRNP	Prion Protein	Protein Coding	55	GC20P004686	0.138345	https://www.genecards.org/cgi-bin/carddisp.pl?gene=PRNP
PROS1	Protein S	Protein Coding	55	GC03M093873	0.138345	https://www.genecards.org/cgi-bin/carddisp.pl?gene=PROS1
PSAP	Prosaposin	Protein Coding	55	GC10M071816	0.138345	https://www.genecards.org/cgi-bin/carddisp.pl?gene=PSAP
PTGER2	Prostaglandin E Receptor 2	Protein Coding	55	GC14P052314	0.138345	https://www.genecards.org/cgi-bin/carddisp.pl?gene=PTGER2
REN	Renin	Protein Coding	55	GC01M204154	0.138345	https://www.genecards.org/cgi-bin/carddisp.pl?gene=REN
SEMA4D	Semaphorin 4D	Protein Coding	55	GC09M089360	0.138345	https://www.genecards.org/cgi-bin/carddisp.pl?gene=SEMA4D
STAT2	Signal Transducer And Activator Of Transcription 2	Protein Coding	55	GC12M056341	0.138345	https://www.genecards.org/cgi-bin/carddisp.pl?gene=STAT2
TAP1	Transporter 1, ATP Binding Cassette Subfamily B Member	Protein Coding	55	GC06M077963	0.138345	https://www.genecards.org/cgi-bin/carddisp.pl?gene=TAP1
TTN	Titin	Protein Coding	55	GC02M178525	0.138345	https://www.genecards.org/cgi-bin/carddisp.pl?gene=TTN
YAP1	Yes1 Associated Transcriptional Regulator	Protein Coding	55	GC11P102110	0.138345	https://www.genecards.org/cgi-bin/carddisp.pl?gene=YAP1
ARSA	Arylsulfatase A	Protein Coding	54	GC22M050622	0.138345	https://www.genecards.org/cgi-bin/carddisp.pl?gene=ARSA
BACE1	Beta-Secretase 1	Protein Coding	54	GC11M117285	0.138345	https://www.genecards.org/cgi-bin/carddisp.pl?gene=BACE1
BAP1	BRCA1 Associated Protein 1	Protein Coding	54	GC03M052401	0.138345	https://www.genecards.org/cgi-bin/carddisp.pl?gene=BAP1
BRCA2	BRCA2 DNA Repair Associated	Protein Coding	54	GC13P032315	0.138345	https://www.genecards.org/cgi-bin/carddisp.pl?gene=BRCA2
C5	Complement C5	Protein Coding	54	GC09M120933	0.138345	https://www.genecards.org/cgi-bin/carddisp.pl?gene=C5
CFI	Complement Factor I	Protein Coding	54	GC04M109732	0.138345	https://www.genecards.org/cgi-bin/carddisp.pl?gene=CFI
ETS1	ETS Proto-Oncogene 1, Transcription Factor	Protein Coding	54	GC11M128458	0.138345	https://www.genecards.org/cgi-bin/carddisp.pl?gene=ETS1
F8	Coagulation Factor VIII	Protein Coding	54	GC0XM154835	0.138345	https://www.genecards.org/cgi-bin/carddisp.pl?gene=F8
FSHR	Follicle Stimulating Hormone Receptor	Protein Coding	54	GC02M048962	0.138345	https://www.genecards.org/cgi-bin/carddisp.pl?gene=FSHR
HTR7	5-Hydroxytryptamine Receptor 7	Protein Coding	54	GC10M090740	0.138345	https://www.genecards.org/cgi-bin/carddisp.pl?gene=HTR7
KCNK9	Potassium Two Pore Domain Channel Subfamily K Member 9	Protein Coding	54	GC08M139585	0.138345	https://www.genecards.org/cgi-bin/carddisp.pl?gene=KCNK9
MAG	Myelin Associated Glycoprotein	Protein Coding	54	GC19P035292	0.138345	https://www.genecards.org/cgi-bin/carddisp.pl?gene=MAG
MMP7	Matrix Metallopeptidase 7	Protein Coding	54	GC11M106845	0.138345	https://www.genecards.org/cgi-bin/carddisp.pl?gene=MMP7
NKX2-1	NK2 Homeobox 1	Protein Coding	54	GC14M036516	0.138345	https://www.genecards.org/cgi-bin/carddisp.pl?gene=NKX2-1
PLCG1	Phospholipase C Gamma 1	Protein Coding	54	GC20P041136	0.138345	https://www.genecards.org/cgi-bin/carddisp.pl?gene=PLCG1
SIRT3	Sirtuin 3	Protein Coding	54	GC11M000215	0.138345	https://www.genecards.org/cgi-bin/carddisp.pl?gene=SIRT3
TPT1	Tumor Protein, Translationally-Controlled 1	Protein Coding	54	GC13M045333	0.138345	https://www.genecards.org/cgi-bin/carddisp.pl?gene=TPT1
VEGFC	Vascular Endothelial Growth Factor C	Protein Coding	54	GC04M176683	0.138345	https://www.genecards.org/cgi-bin/carddisp.pl?gene=VEGFC
BMP2	Bone Morphogenetic Protein 2	Protein Coding	53	GC20P006767	0.138345	https://www.genecards.org/cgi-bin/carddisp.pl?gene=BMP2
CASP4	Caspase 4	Protein Coding	53	GC11M104942	0.138345	https://www.genecards.org/cgi-bin/carddisp.pl?gene=CASP4
CBFB	Core-Binding Factor Subunit Beta	Protein Coding	53	GC16P067032	0.138345	https://www.genecards.org/cgi-bin/carddisp.pl?gene=CBFB
CCNB1	Cyclin B1	Protein Coding	53	GC05P069167	0.138345	https://www.genecards.org/cgi-bin/carddisp.pl?gene=CCNB1
CD22	CD22 Molecule	Protein Coding	53	GC19P035319	0.138345	https://www.genecards.org/cgi-bin/carddisp.pl?gene=CD22
CYP24A1	Cytochrome P450 Family 24 Subfamily A Member 1	Protein Coding	53	GC20M054153	0.138345	https://www.genecards.org/cgi-bin/carddisp.pl?gene=CYP24A1
CYP27A1	Cytochrome P450 Family 27 Subfamily A Member 1	Protein Coding	53	GC02P218781	0.138345	https://www.genecards.org/cgi-bin/carddisp.pl?gene=CYP27A1
DDR1	Discoidin Domain Receptor Tyrosine Kinase 1	Protein Coding	53	GC06P100184	0.138345	https://www.genecards.org/cgi-bin/carddisp.pl?gene=DDR1
DSC2	Desmocollin 2	Protein Coding	53	GC18M031058	0.138345	https://www.genecards.org/cgi-bin/carddisp.pl?gene=DSC2
FGB	Fibrinogen Beta Chain	Protein Coding	53	GC04P154616	0.138345	https://www.genecards.org/cgi-bin/carddisp.pl?gene=FGB
GABBR1	Gamma-Aminobutyric Acid Type B Receptor Subunit 1	Protein Coding	53	GC06M029555	0.138345	https://www.genecards.org/cgi-bin/carddisp.pl?gene=GABBR1
GJB1	Gap Junction Protein Beta 1	Protein Coding	53	GC0XP071212	0.138345	https://www.genecards.org/cgi-bin/carddisp.pl?gene=GJB1
GLP1R	Glucagon Like Peptide 1 Receptor	Protein Coding	53	GC06P039048	0.138345	https://www.genecards.org/cgi-bin/carddisp.pl?gene=GLP1R
HSF1	Heat Shock Transcription Factor 1	Protein Coding	53	GC08P144291	0.138345	https://www.genecards.org/cgi-bin/carddisp.pl?gene=HSF1
HTR1A	5-Hydroxytryptamine Receptor 1A	Protein Coding	53	GC05M063960	0.138345	https://www.genecards.org/cgi-bin/carddisp.pl?gene=HTR1A
IL7R	Interleukin 7 Receptor	Protein Coding	53	GC05P035852	0.138345	https://www.genecards.org/cgi-bin/carddisp.pl?gene=IL7R
ISG15	ISG15 Ubiquitin Like Modifier	Protein Coding	53	GC01P001001	0.138345	https://www.genecards.org/cgi-bin/carddisp.pl?gene=ISG15
ITGAX	Integrin Subunit Alpha X	Protein Coding	53	GC16P045122	0.138345	https://www.genecards.org/cgi-bin/carddisp.pl?gene=ITGAX
KCNA5	Potassium Voltage-Gated Channel Subfamily A Member 5	Protein Coding	53	GC12P005043	0.138345	https://www.genecards.org/cgi-bin/carddisp.pl?gene=KCNA5
KRT8	Keratin 8	Protein Coding	53	GC12M052897	0.138345	https://www.genecards.org/cgi-bin/carddisp.pl?gene=KRT8
LNPEP	Leucyl And Cystinyl Aminopeptidase	Protein Coding	53	GC05P096935	0.138345	https://www.genecards.org/cgi-bin/carddisp.pl?gene=LNPEP
MMUT	Methylmalonyl-CoA Mutase	Protein Coding	53	GC06M049430	0.138345	https://www.genecards.org/cgi-bin/carddisp.pl?gene=MMUT
PML	PML Nuclear Body Scaffold	Protein Coding	53	GC15P073994	0.138345	https://www.genecards.org/cgi-bin/carddisp.pl?gene=PML
PTPRO	Protein Tyrosine Phosphatase Receptor Type O	Protein Coding	53	GC12P026635	0.138345	https://www.genecards.org/cgi-bin/carddisp.pl?gene=PTPRO
SERPINF1	Serpin Family F Member 1	Protein Coding	53	GC17P002097	0.138345	https://www.genecards.org/cgi-bin/carddisp.pl?gene=SERPINF1
SMARCB1	SWI/SNF Related, Matrix Associated, Actin Dependent Regulator Of Chromatin, Subfamily B, Member 1	Protein Coding	53	GC22P023786	0.138345	https://www.genecards.org/cgi-bin/carddisp.pl?gene=SMARCB1
SPHK1	Sphingosine Kinase 1	Protein Coding	53	GC17P076376	0.138345	https://www.genecards.org/cgi-bin/carddisp.pl?gene=SPHK1
TDO2	Tryptophan 2,3-Dioxygenase	Protein Coding	53	GC04P155854	0.138345	https://www.genecards.org/cgi-bin/carddisp.pl?gene=TDO2
TNFRSF13B	TNF Receptor Superfamily Member 13B	Protein Coding	53	GC17M016929	0.138345	https://www.genecards.org/cgi-bin/carddisp.pl?gene=TNFRSF13B
TRAF3	TNF Receptor Associated Factor 3	Protein Coding	53	GC14P111591	0.138345	https://www.genecards.org/cgi-bin/carddisp.pl?gene=TRAF3
VIPR1	Vasoactive Intestinal Peptide Receptor 1	Protein Coding	53	GC03P042490	0.138345	https://www.genecards.org/cgi-bin/carddisp.pl?gene=VIPR1
ADAR	Adenosine Deaminase RNA Specific	Protein Coding	52	GC01M154650	0.138345	https://www.genecards.org/cgi-bin/carddisp.pl?gene=ADAR
AKR1A1	Aldo-Keto Reductase Family 1 Member A1	Protein Coding	52	GC01P045550	0.138345	https://www.genecards.org/cgi-bin/carddisp.pl?gene=AKR1A1
ANG	Angiogenin	Protein Coding	52	GC14P037152	0.138345	https://www.genecards.org/cgi-bin/carddisp.pl?gene=ANG
C1QC	Complement C1q C Chain	Protein Coding	52	GC01P022643	0.138345	https://www.genecards.org/cgi-bin/carddisp.pl?gene=C1QC
CCNA2	Cyclin A2	Protein Coding	52	GC04M121816	0.138345	https://www.genecards.org/cgi-bin/carddisp.pl?gene=CCNA2
CCR4	C-C Motif Chemokine Receptor 4	Protein Coding	52	GC03P032951	0.138345	https://www.genecards.org/cgi-bin/carddisp.pl?gene=CCR4
CD33	CD33 Molecule	Protein Coding	52	GC19P080131	0.138345	https://www.genecards.org/cgi-bin/carddisp.pl?gene=CD33
CGA	Glycoprotein Hormones, Alpha Polypeptide	Protein Coding	52	GC06M087085	0.138345	https://www.genecards.org/cgi-bin/carddisp.pl?gene=CGA
CISH	Cytokine Inducible SH2 Containing Protein	Protein Coding	52	GC03M052299	0.138345	https://www.genecards.org/cgi-bin/carddisp.pl?gene=CISH
CTSG	Cathepsin G	Protein Coding	52	GC14M024573	0.138345	https://www.genecards.org/cgi-bin/carddisp.pl?gene=CTSG
CTSS	Cathepsin S	Protein Coding	52	GC01M150730	0.138345	https://www.genecards.org/cgi-bin/carddisp.pl?gene=CTSS
CUBN	Cubilin	Protein Coding	52	GC10M016824	0.138345	https://www.genecards.org/cgi-bin/carddisp.pl?gene=CUBN
DLL1	Delta Like Canonical Notch Ligand 1	Protein Coding	52	GC06M170282	0.138345	https://www.genecards.org/cgi-bin/carddisp.pl?gene=DLL1
DMD	Dystrophin	Protein Coding	52	GC0XM031097	0.138345	https://www.genecards.org/cgi-bin/carddisp.pl?gene=DMD
DPYSL2	Dihydropyrimidinase Like 2	Protein Coding	52	GC08P026514	0.138345	https://www.genecards.org/cgi-bin/carddisp.pl?gene=DPYSL2
DUSP1	Dual Specificity Phosphatase 1	Protein Coding	52	GC05M172768	0.138345	https://www.genecards.org/cgi-bin/carddisp.pl?gene=DUSP1
FUT2	Fucosyltransferase 2	Protein Coding	52	GC19P048695	0.138345	https://www.genecards.org/cgi-bin/carddisp.pl?gene=FUT2
HNMT	Histamine N-Methyltransferase	Protein Coding	52	GC02P137964	0.138345	https://www.genecards.org/cgi-bin/carddisp.pl?gene=HNMT
ICOS	Inducible T Cell Costimulator	Protein Coding	52	GC02P203937	0.138345	https://www.genecards.org/cgi-bin/carddisp.pl?gene=ICOS
IL10RB	Interleukin 10 Receptor Subunit Beta	Protein Coding	52	GC21P033266	0.138345	https://www.genecards.org/cgi-bin/carddisp.pl?gene=IL10RB
IRF8	Interferon Regulatory Factor 8	Protein Coding	52	GC16P085898	0.138345	https://www.genecards.org/cgi-bin/carddisp.pl?gene=IRF8
ITGB7	Integrin Subunit Beta 7	Protein Coding	52	GC12M053191	0.138345	https://www.genecards.org/cgi-bin/carddisp.pl?gene=ITGB7
MAP3K14	Mitogen-Activated Protein Kinase Kinase Kinase 14	Protein Coding	52	GC17M045263	0.138345	https://www.genecards.org/cgi-bin/carddisp.pl?gene=MAP3K14
METAP2	Methionyl Aminopeptidase 2	Protein Coding	52	GC12P095473	0.138345	https://www.genecards.org/cgi-bin/carddisp.pl?gene=METAP2
MSR1	Macrophage Scavenger Receptor 1	Protein Coding	52	GC08M016107	0.138345	https://www.genecards.org/cgi-bin/carddisp.pl?gene=MSR1
OPRK1	Opioid Receptor Kappa 1	Protein Coding	52	GC08M053227	0.138345	https://www.genecards.org/cgi-bin/carddisp.pl?gene=OPRK1
OSMR	Oncostatin M Receptor	Protein Coding	52	GC05P038845	0.138345	https://www.genecards.org/cgi-bin/carddisp.pl?gene=OSMR
PRTN3	Proteinase 3	Protein Coding	52	GC19P000840	0.138345	https://www.genecards.org/cgi-bin/carddisp.pl?gene=PRTN3
PTGDS	Prostaglandin D2 Synthase	Protein Coding	52	GC09P137295	0.138345	https://www.genecards.org/cgi-bin/carddisp.pl?gene=PTGDS
SAG	S-Antigen Visual Arrestin	Protein Coding	52	GC02P233400	0.138345	https://www.genecards.org/cgi-bin/carddisp.pl?gene=SAG
TNFRSF10A	TNF Receptor Superfamily Member 10a	Protein Coding	52	GC08M023190	0.138345	https://www.genecards.org/cgi-bin/carddisp.pl?gene=TNFRSF10A
TNFRSF13C	TNF Receptor Superfamily Member 13C	Protein Coding	52	GC22M065973	0.138345	https://www.genecards.org/cgi-bin/carddisp.pl?gene=TNFRSF13C
TNFRSF17	TNF Receptor Superfamily Member 17	Protein Coding	52	GC16P011965	0.138345	https://www.genecards.org/cgi-bin/carddisp.pl?gene=TNFRSF17
TP73	Tumor Protein P73	Protein Coding	52	GC01P003652	0.138345	https://www.genecards.org/cgi-bin/carddisp.pl?gene=TP73
TPH1	Tryptophan Hydroxylase 1	Protein Coding	52	GC11M018040	0.138345	https://www.genecards.org/cgi-bin/carddisp.pl?gene=TPH1
UBE2C	Ubiquitin Conjugating Enzyme E2 C	Protein Coding	52	GC20P045812	0.138345	https://www.genecards.org/cgi-bin/carddisp.pl?gene=UBE2C
WARS1	Tryptophanyl-TRNA Synthetase 1	Protein Coding	52	GC14M114208	0.138345	https://www.genecards.org/cgi-bin/carddisp.pl?gene=WARS1
ADCY10	Adenylate Cyclase 10	Protein Coding	51	GC01M167809	0.138345	https://www.genecards.org/cgi-bin/carddisp.pl?gene=ADCY10
ALOX5AP	Arachidonate 5-Lipoxygenase Activating Protein	Protein Coding	51	GC13P030713	0.138345	https://www.genecards.org/cgi-bin/carddisp.pl?gene=ALOX5AP
APOC2	Apolipoprotein C2	Protein Coding	51	GC19P079867	0.138345	https://www.genecards.org/cgi-bin/carddisp.pl?gene=APOC2
APOH	Apolipoprotein H	Protein Coding	51	GC17M066212	0.138345	https://www.genecards.org/cgi-bin/carddisp.pl?gene=APOH
C1QB	Complement C1q B Chain	Protein Coding	51	GC01P022652	0.138345	https://www.genecards.org/cgi-bin/carddisp.pl?gene=C1QB
CD9	CD9 Molecule	Protein Coding	51	GC12P026307	0.138345	https://www.genecards.org/cgi-bin/carddisp.pl?gene=CD9
CD96	CD96 Molecule	Protein Coding	51	GC03P111292	0.138345	https://www.genecards.org/cgi-bin/carddisp.pl?gene=CD96
COL17A1	Collagen Type XVII Alpha 1 Chain	Protein Coding	51	GC10M104031	0.138345	https://www.genecards.org/cgi-bin/carddisp.pl?gene=COL17A1
CPOX	Coproporphyrinogen Oxidase	Protein Coding	51	GC03M098576	0.138345	https://www.genecards.org/cgi-bin/carddisp.pl?gene=CPOX
CYP2R1	Cytochrome P450 Family 2 Subfamily R Member 1	Protein Coding	51	GC11M014877	0.138345	https://www.genecards.org/cgi-bin/carddisp.pl?gene=CYP2R1
DKK1	Dickkopf WNT Signaling Pathway Inhibitor 1	Protein Coding	51	GC10P052314	0.138345	https://www.genecards.org/cgi-bin/carddisp.pl?gene=DKK1
DRD1	Dopamine Receptor D1	Protein Coding	51	GC05M175440	0.138345	https://www.genecards.org/cgi-bin/carddisp.pl?gene=DRD1
F2RL1	F2R Like Trypsin Receptor 1	Protein Coding	51	GC05P076818	0.138345	https://www.genecards.org/cgi-bin/carddisp.pl?gene=F2RL1
FMR1	Fragile X Messenger Ribonucleoprotein 1	Protein Coding	51	GC0XP147964	0.138345	https://www.genecards.org/cgi-bin/carddisp.pl?gene=FMR1
FOXP2	Forkhead Box P2	Protein Coding	51	GC07P114086	0.138345	https://www.genecards.org/cgi-bin/carddisp.pl?gene=FOXP2
FSCN1	Fascin Actin-Bundling Protein 1	Protein Coding	51	GC07P005592	0.138345	https://www.genecards.org/cgi-bin/carddisp.pl?gene=FSCN1
FZR1	Fizzy And Cell Division Cycle 20 Related 1	Protein Coding	51	GC19P003506	0.138345	https://www.genecards.org/cgi-bin/carddisp.pl?gene=FZR1
GAS6	Growth Arrest Specific 6	Protein Coding	51	GC13M113820	0.138345	https://www.genecards.org/cgi-bin/carddisp.pl?gene=GAS6
HDC	Histidine Decarboxylase	Protein Coding	51	GC15M050241	0.138345	https://www.genecards.org/cgi-bin/carddisp.pl?gene=HDC
ICAM2	Intercellular Adhesion Molecule 2	Protein Coding	51	GC17M064002	0.138345	https://www.genecards.org/cgi-bin/carddisp.pl?gene=ICAM2
IGFBP1	Insulin Like Growth Factor Binding Protein 1	Protein Coding	51	GC07P048462	0.138345	https://www.genecards.org/cgi-bin/carddisp.pl?gene=IGFBP1
LEFTY2	Left-Right Determination Factor 2	Protein Coding	51	GC01M225937	0.138345	https://www.genecards.org/cgi-bin/carddisp.pl?gene=LEFTY2
MKI67	Marker Of Proliferation Ki-67	Protein Coding	51	GC10M128096	0.138345	https://www.genecards.org/cgi-bin/carddisp.pl?gene=MKI67
NLRP12	NLR Family Pyrin Domain Containing 12	Protein Coding	51	GC19M053793	0.138345	https://www.genecards.org/cgi-bin/carddisp.pl?gene=NLRP12
NR1I3	Nuclear Receptor Subfamily 1 Group I Member 3	Protein Coding	51	GC01M161229	0.138345	https://www.genecards.org/cgi-bin/carddisp.pl?gene=NR1I3
NTF3	Neurotrophin 3	Protein Coding	51	GC12P026301	0.138345	https://www.genecards.org/cgi-bin/carddisp.pl?gene=NTF3
P2RY11	Purinergic Receptor P2Y11	Protein Coding	51	GC19P010972	0.138345	https://www.genecards.org/cgi-bin/carddisp.pl?gene=P2RY11
PCSK2	Proprotein Convertase Subtilisin/Kexin Type 2	Protein Coding	51	GC20P017226	0.138345	https://www.genecards.org/cgi-bin/carddisp.pl?gene=PCSK2
PDYN	Prodynorphin	Protein Coding	51	GC20M001978	0.138345	https://www.genecards.org/cgi-bin/carddisp.pl?gene=PDYN
PGRMC1	Progesterone Receptor Membrane Component 1	Protein Coding	51	GC0XP119236	0.138345	https://www.genecards.org/cgi-bin/carddisp.pl?gene=PGRMC1
RAB5A	RAB5A, Member RAS Oncogene Family	Protein Coding	51	GC03P019948	0.138345	https://www.genecards.org/cgi-bin/carddisp.pl?gene=RAB5A
RARS1	Arginyl-TRNA Synthetase 1	Protein Coding	51	GC05P168487	0.138345	https://www.genecards.org/cgi-bin/carddisp.pl?gene=RARS1
RELB	RELB Proto-Oncogene, NF-KB Subunit	Protein Coding	51	GC19P079868	0.138345	https://www.genecards.org/cgi-bin/carddisp.pl?gene=RELB
S100B	S100 Calcium Binding Protein B	Protein Coding	51	GC21M052014	0.138345	https://www.genecards.org/cgi-bin/carddisp.pl?gene=S100B
SEPSECS	Sep (O-Phosphoserine) TRNA:Sec (Selenocysteine) TRNA Synthase	Protein Coding	51	GC04M025121	0.138345	https://www.genecards.org/cgi-bin/carddisp.pl?gene=SEPSECS
SFTPB	Surfactant Protein B	Protein Coding	51	GC02M085657	0.138345	https://www.genecards.org/cgi-bin/carddisp.pl?gene=SFTPB
SQLE	Squalene Epoxidase	Protein Coding	51	GC08P124998	0.138345	https://www.genecards.org/cgi-bin/carddisp.pl?gene=SQLE
TP53BP1	Tumor Protein P53 Binding Protein 1	Protein Coding	51	GC15M043403	0.138345	https://www.genecards.org/cgi-bin/carddisp.pl?gene=TP53BP1
TREM2	Triggering Receptor Expressed On Myeloid Cells 2	Protein Coding	51	GC06M078136	0.138345	https://www.genecards.org/cgi-bin/carddisp.pl?gene=TREM2
VIPR2	Vasoactive Intestinal Peptide Receptor 2	Protein Coding	51	GC07M159028	0.138345	https://www.genecards.org/cgi-bin/carddisp.pl?gene=VIPR2
ABCG1	ATP Binding Cassette Subfamily G Member 1	Protein Coding	50	GC21P042199	0.138345	https://www.genecards.org/cgi-bin/carddisp.pl?gene=ABCG1
AMPH	Amphiphysin	Protein Coding	50	GC07M039250	0.138345	https://www.genecards.org/cgi-bin/carddisp.pl?gene=AMPH
B3GAT1	Beta-1,3-Glucuronyltransferase 1	Protein Coding	50	GC11M134378	0.138345	https://www.genecards.org/cgi-bin/carddisp.pl?gene=B3GAT1
CCR6	C-C Motif Chemokine Receptor 6	Protein Coding	50	GC06P167111	0.138345	https://www.genecards.org/cgi-bin/carddisp.pl?gene=CCR6
CD63	CD63 Molecule	Protein Coding	50	GC12M055725	0.138345	https://www.genecards.org/cgi-bin/carddisp.pl?gene=CD63
CFP	Complement Factor Properdin	Protein Coding	50	GC0XM047623	0.138345	https://www.genecards.org/cgi-bin/carddisp.pl?gene=CFP
COX5A	Cytochrome C Oxidase Subunit 5A	Protein Coding	50	GC15M074919	0.138345	https://www.genecards.org/cgi-bin/carddisp.pl?gene=COX5A
EEF1A1	Eukaryotic Translation Elongation Factor 1 Alpha 1	Protein Coding	50	GC06M078497	0.138345	https://www.genecards.org/cgi-bin/carddisp.pl?gene=EEF1A1
FCER2	Fc Epsilon Receptor II	Protein Coding	50	GC19M008698	0.138345	https://www.genecards.org/cgi-bin/carddisp.pl?gene=FCER2
GGH	Gamma-Glutamyl Hydrolase	Protein Coding	50	GC08M063014	0.138345	https://www.genecards.org/cgi-bin/carddisp.pl?gene=GGH
ITGA11	Integrin Subunit Alpha 11	Protein Coding	50	GC15M068296	0.138345	https://www.genecards.org/cgi-bin/carddisp.pl?gene=ITGA11
KRT10	Keratin 10	Protein Coding	50	GC17M040818	0.138345	https://www.genecards.org/cgi-bin/carddisp.pl?gene=KRT10
KRT16	Keratin 16	Protein Coding	50	GC17M041609	0.138345	https://www.genecards.org/cgi-bin/carddisp.pl?gene=KRT16
LIF	LIF Interleukin 6 Family Cytokine	Protein Coding	50	GC22M030240	0.138345	https://www.genecards.org/cgi-bin/carddisp.pl?gene=LIF
LTB4R	Leukotriene B4 Receptor	Protein Coding	50	GC14P024311	0.138345	https://www.genecards.org/cgi-bin/carddisp.pl?gene=LTB4R
MSLN	Mesothelin	Protein Coding	50	GC16P019819	0.138345	https://www.genecards.org/cgi-bin/carddisp.pl?gene=MSLN
NFATC3	Nuclear Factor Of Activated T Cells 3	Protein Coding	50	GC16P068119	0.138345	https://www.genecards.org/cgi-bin/carddisp.pl?gene=NFATC3
NME4	NME/NM23 Nucleoside Diphosphate Kinase 4	Protein Coding	50	GC16P000396	0.138345	https://www.genecards.org/cgi-bin/carddisp.pl?gene=NME4
NPTX2	Neuronal Pentraxin 2	Protein Coding	50	GC07P098620	0.138345	https://www.genecards.org/cgi-bin/carddisp.pl?gene=NPTX2
PDCD4	Programmed Cell Death 4	Protein Coding	50	GC10P110871	0.138345	https://www.genecards.org/cgi-bin/carddisp.pl?gene=PDCD4
PDGFA	Platelet Derived Growth Factor Subunit A	Protein Coding	50	GC07M000497	0.138345	https://www.genecards.org/cgi-bin/carddisp.pl?gene=PDGFA
PLAA	Phospholipase A2 Activating Protein	Protein Coding	50	GC09M026903	0.138345	https://www.genecards.org/cgi-bin/carddisp.pl?gene=PLAA
PSMB5	Proteasome 20S Subunit Beta 5	Protein Coding	50	GC14M023016	0.138345	https://www.genecards.org/cgi-bin/carddisp.pl?gene=PSMB5
RFX5	Regulatory Factor X5	Protein Coding	50	GC01M151340	0.138345	https://www.genecards.org/cgi-bin/carddisp.pl?gene=RFX5
RUNX3	RUNX Family Transcription Factor 3	Protein Coding	50	GC01M024899	0.138345	https://www.genecards.org/cgi-bin/carddisp.pl?gene=RUNX3
SELL	Selectin L	Protein Coding	50	GC01M169690	0.138345	https://www.genecards.org/cgi-bin/carddisp.pl?gene=SELL
SERPINA3	Serpin Family A Member 3	Protein Coding	50	GC14P094612	0.138345	https://www.genecards.org/cgi-bin/carddisp.pl?gene=SERPINA3
SLC26A4	Solute Carrier Family 26 Member 4	Protein Coding	50	GC07P107660	0.138345	https://www.genecards.org/cgi-bin/carddisp.pl?gene=SLC26A4
SPI1	Spi-1 Proto-Oncogene	Protein Coding	50	GC11M105737	0.138345	https://www.genecards.org/cgi-bin/carddisp.pl?gene=SPI1
ST3GAL4	ST3 Beta-Galactoside Alpha-2,3-Sialyltransferase 4	Protein Coding	50	GC11P126355	0.138345	https://www.genecards.org/cgi-bin/carddisp.pl?gene=ST3GAL4
STX4	Syntaxin 4	Protein Coding	50	GC16P045094	0.138345	https://www.genecards.org/cgi-bin/carddisp.pl?gene=STX4
TBXT	T-Box Transcription Factor T	Protein Coding	50	GC06M166158	0.138345	https://www.genecards.org/cgi-bin/carddisp.pl?gene=TBXT
USP13	Ubiquitin Specific Peptidase 13	Protein Coding	50	GC03P179652	0.138345	https://www.genecards.org/cgi-bin/carddisp.pl?gene=USP13
AOC1	Amine Oxidase Copper Containing 1	Protein Coding	49	GC07P150824	0.138345	https://www.genecards.org/cgi-bin/carddisp.pl?gene=AOC1
CYP7A1	Cytochrome P450 Family 7 Subfamily A Member 1	Protein Coding	49	GC08M058490	0.138345	https://www.genecards.org/cgi-bin/carddisp.pl?gene=CYP7A1
DSG1	Desmoglein 1	Protein Coding	49	GC18P031318	0.138345	https://www.genecards.org/cgi-bin/carddisp.pl?gene=DSG1
FLG	Filaggrin	Protein Coding	49	GC01M154231	0.138345	https://www.genecards.org/cgi-bin/carddisp.pl?gene=FLG
GSTM1	Glutathione S-Transferase Mu 1	Protein Coding	49	GC01P109687	0.138345	https://www.genecards.org/cgi-bin/carddisp.pl?gene=GSTM1
KRT9	Keratin 9	Protein Coding	49	GC17M041565	0.138345	https://www.genecards.org/cgi-bin/carddisp.pl?gene=KRT9
LAIR1	Leukocyte Associated Immunoglobulin Like Receptor 1	Protein Coding	49	GC19M054351	0.138345	https://www.genecards.org/cgi-bin/carddisp.pl?gene=LAIR1
LCP1	Lymphocyte Cytosolic Protein 1	Protein Coding	49	GC13M046132	0.138345	https://www.genecards.org/cgi-bin/carddisp.pl?gene=LCP1
LGMN	Legumain	Protein Coding	49	GC14M092703	0.138345	https://www.genecards.org/cgi-bin/carddisp.pl?gene=LGMN
MAGT1	Magnesium Transporter 1	Protein Coding	49	GC0XM078093	0.138345	https://www.genecards.org/cgi-bin/carddisp.pl?gene=MAGT1
SSTR5	Somatostatin Receptor 5	Protein Coding	49	GC16P001072	0.138345	https://www.genecards.org/cgi-bin/carddisp.pl?gene=SSTR5
TPR	Translocated Promoter Region, Nuclear Basket Protein	Protein Coding	49	GC01M186323	0.138345	https://www.genecards.org/cgi-bin/carddisp.pl?gene=TPR
ADGRL2	Adhesion G Protein-Coupled Receptor L2	Protein Coding	48	GC01P081306	0.138345	https://www.genecards.org/cgi-bin/carddisp.pl?gene=ADGRL2
ARID2	AT-Rich Interaction Domain 2	Protein Coding	48	GC12P045729	0.138345	https://www.genecards.org/cgi-bin/carddisp.pl?gene=ARID2
CABIN1	Calcineurin Binding Protein 1	Protein Coding	48	GC22P024011	0.138345	https://www.genecards.org/cgi-bin/carddisp.pl?gene=CABIN1
CBX1	Chromobox 1	Protein Coding	48	GC17M048070	0.138345	https://www.genecards.org/cgi-bin/carddisp.pl?gene=CBX1
DDX39B	DExD-Box Helicase 39B	Protein Coding	48	GC06M031530	0.138345	https://www.genecards.org/cgi-bin/carddisp.pl?gene=DDX39B
FCGR1A	Fc Gamma Receptor Ia	Protein Coding	48	GC01P152171	0.138345	https://www.genecards.org/cgi-bin/carddisp.pl?gene=FCGR1A
HBG2	Hemoglobin Subunit Gamma 2	Protein Coding	48	GC11M007502	0.138345	https://www.genecards.org/cgi-bin/carddisp.pl?gene=HBG2
ICOSLG	Inducible T Cell Costimulator Ligand	Protein Coding	48	GC21M044222	0.138345	https://www.genecards.org/cgi-bin/carddisp.pl?gene=ICOSLG
IFITM3	Interferon Induced Transmembrane Protein 3	Protein Coding	48	GC11M000319	0.138345	https://www.genecards.org/cgi-bin/carddisp.pl?gene=IFITM3
IL1RL1	Interleukin 1 Receptor Like 1	Protein Coding	48	GC02P102294	0.138345	https://www.genecards.org/cgi-bin/carddisp.pl?gene=IL1RL1
IL22RA1	Interleukin 22 Receptor Subunit Alpha 1	Protein Coding	48	GC01M024119	0.138345	https://www.genecards.org/cgi-bin/carddisp.pl?gene=IL22RA1
ITSN1	Intersectin 1	Protein Coding	48	GC21P033642	0.138345	https://www.genecards.org/cgi-bin/carddisp.pl?gene=ITSN1
MADCAM1	Mucosal Vascular Addressin Cell Adhesion Molecule 1	Protein Coding	48	GC19P005100	0.138345	https://www.genecards.org/cgi-bin/carddisp.pl?gene=MADCAM1
MLNR	Motilin Receptor	Protein Coding	48	GC13P049220	0.138345	https://www.genecards.org/cgi-bin/carddisp.pl?gene=MLNR
NAT2	N-Acetyltransferase 2	Protein Coding	48	GC08P018391	0.138345	https://www.genecards.org/cgi-bin/carddisp.pl?gene=NAT2
NDUFAB1	NADH:Ubiquinone Oxidoreductase Subunit AB1	Protein Coding	48	GC16M023944	0.138345	https://www.genecards.org/cgi-bin/carddisp.pl?gene=NDUFAB1
ORM1	Orosomucoid 1	Protein Coding	48	GC09P114323	0.138345	https://www.genecards.org/cgi-bin/carddisp.pl?gene=ORM1
OTUB1	OTU Deubiquitinase, Ubiquitin Aldehyde Binding 1	Protein Coding	48	GC11P063985	0.138345	https://www.genecards.org/cgi-bin/carddisp.pl?gene=OTUB1
PECAM1	Platelet And Endothelial Cell Adhesion Molecule 1	Protein Coding	48	GC17M064319	0.138345	https://www.genecards.org/cgi-bin/carddisp.pl?gene=PECAM1
TNFRSF18	TNF Receptor Superfamily Member 18	Protein Coding	48	GC01M001203	0.138345	https://www.genecards.org/cgi-bin/carddisp.pl?gene=TNFRSF18
TRAF1	TNF Receptor Associated Factor 1	Protein Coding	48	GC09M120902	0.138345	https://www.genecards.org/cgi-bin/carddisp.pl?gene=TRAF1
TRH	Thyrotropin Releasing Hormone	Protein Coding	48	GC03P129974	0.138345	https://www.genecards.org/cgi-bin/carddisp.pl?gene=TRH
UBE4B	Ubiquitination Factor E4B	Protein Coding	48	GC01P010032	0.138345	https://www.genecards.org/cgi-bin/carddisp.pl?gene=UBE4B
ANAPC11	Anaphase Promoting Complex Subunit 11	Protein Coding	47	GC17P081890	0.138345	https://www.genecards.org/cgi-bin/carddisp.pl?gene=ANAPC11
CCL17	C-C Motif Chemokine Ligand 17	Protein Coding	47	GC16P057419	0.138345	https://www.genecards.org/cgi-bin/carddisp.pl?gene=CCL17
FKTN	Fukutin	Protein Coding	47	GC09P105558	0.138345	https://www.genecards.org/cgi-bin/carddisp.pl?gene=FKTN
GPBAR1	G Protein-Coupled Bile Acid Receptor 1	Protein Coding	47	GC02P218259	0.138345	https://www.genecards.org/cgi-bin/carddisp.pl?gene=GPBAR1
HSPA14	Heat Shock Protein Family A (Hsp70) Member 14	Protein Coding	47	GC10P014860	0.138345	https://www.genecards.org/cgi-bin/carddisp.pl?gene=HSPA14
ICA1	Islet Cell Autoantigen 1	Protein Coding	47	GC07M008666	0.138345	https://www.genecards.org/cgi-bin/carddisp.pl?gene=ICA1
LGALS2	Galectin 2	Protein Coding	47	GC22M037570	0.138345	https://www.genecards.org/cgi-bin/carddisp.pl?gene=LGALS2
PPL	Periplakin	Protein Coding	47	GC16M010004	0.138345	https://www.genecards.org/cgi-bin/carddisp.pl?gene=PPL
PVALB	Parvalbumin	Protein Coding	47	GC22M036800	0.138345	https://www.genecards.org/cgi-bin/carddisp.pl?gene=PVALB
SERPINA12	Serpin Family A Member 12	Protein Coding	47	GC14M094487	0.138345	https://www.genecards.org/cgi-bin/carddisp.pl?gene=SERPINA12
SNRNP70	Small Nuclear Ribonucleoprotein U1 Subunit 70	Protein Coding	47	GC19P049085	0.138345	https://www.genecards.org/cgi-bin/carddisp.pl?gene=SNRNP70
SORBS2	Sorbin And SH3 Domain Containing 2	Protein Coding	47	GC04M185585	0.138345	https://www.genecards.org/cgi-bin/carddisp.pl?gene=SORBS2
AANAT	Aralkylamine N-Acetyltransferase	Protein Coding	46	GC17P076453	0.138345	https://www.genecards.org/cgi-bin/carddisp.pl?gene=AANAT
ACAP1	ArfGAP With Coiled-Coil, Ankyrin Repeat And PH Domains 1	Protein Coding	46	GC17P012398	0.138345	https://www.genecards.org/cgi-bin/carddisp.pl?gene=ACAP1
ANAPC2	Anaphase Promoting Complex Subunit 2	Protein Coding	46	GC09M137174	0.138345	https://www.genecards.org/cgi-bin/carddisp.pl?gene=ANAPC2
APOC1	Apolipoprotein C1	Protein Coding	46	GC19P044914	0.138345	https://www.genecards.org/cgi-bin/carddisp.pl?gene=APOC1
BTF3	Basic Transcription Factor 3	Protein Coding	46	GC05P073498	0.138345	https://www.genecards.org/cgi-bin/carddisp.pl?gene=BTF3
CALB2	Calbindin 2	Protein Coding	46	GC16P071358	0.138345	https://www.genecards.org/cgi-bin/carddisp.pl?gene=CALB2
CD207	CD207 Molecule	Protein Coding	46	GC02M070830	0.138345	https://www.genecards.org/cgi-bin/carddisp.pl?gene=CD207
CLEC10A	C-Type Lectin Domain Containing 10A	Protein Coding	46	GC17M007074	0.138345	https://www.genecards.org/cgi-bin/carddisp.pl?gene=CLEC10A
CLEC12A	C-Type Lectin Domain Family 12 Member A	Protein Coding	46	GC12P009951	0.138345	https://www.genecards.org/cgi-bin/carddisp.pl?gene=CLEC12A
CXCL6	C-X-C Motif Chemokine Ligand 6	Protein Coding	46	GC04P073837	0.138345	https://www.genecards.org/cgi-bin/carddisp.pl?gene=CXCL6
CXCL9	C-X-C Motif Chemokine Ligand 9	Protein Coding	46	GC04M076001	0.138345	https://www.genecards.org/cgi-bin/carddisp.pl?gene=CXCL9
GAST	Gastrin	Protein Coding	46	GC17P041712	0.138345	https://www.genecards.org/cgi-bin/carddisp.pl?gene=GAST
GNPNAT1	Glucosamine-Phosphate N-Acetyltransferase 1	Protein Coding	46	GC14M052775	0.138345	https://www.genecards.org/cgi-bin/carddisp.pl?gene=GNPNAT1
HCRT	Hypocretin Neuropeptide Precursor	Protein Coding	46	GC17M057135	0.138345	https://www.genecards.org/cgi-bin/carddisp.pl?gene=HCRT
HSPA1B	Heat Shock Protein Family A (Hsp70) Member 1B	Protein Coding	46	GC06P100220	0.138345	https://www.genecards.org/cgi-bin/carddisp.pl?gene=HSPA1B
IL13RA2	Interleukin 13 Receptor Subunit Alpha 2	Protein Coding	46	GC0XM115003	0.138345	https://www.genecards.org/cgi-bin/carddisp.pl?gene=IL13RA2
ISG20	Interferon Stimulated Exonuclease Gene 20	Protein Coding	46	GC15P088635	0.138345	https://www.genecards.org/cgi-bin/carddisp.pl?gene=ISG20
ITLN1	Intelectin 1	Protein Coding	46	GC01M160876	0.138345	https://www.genecards.org/cgi-bin/carddisp.pl?gene=ITLN1
IVL	Involucrin	Protein Coding	46	GC01P153376	0.138345	https://www.genecards.org/cgi-bin/carddisp.pl?gene=IVL
KIR3DL1	Killer Cell Immunoglobulin Like Receptor, Three Ig Domains And Long Cytoplasmic Tail 1	Protein Coding	46	GC19P080309	0.138345	https://www.genecards.org/cgi-bin/carddisp.pl?gene=KIR3DL1
LYST	Lysosomal Trafficking Regulator	Protein Coding	46	GC01M235661	0.138345	https://www.genecards.org/cgi-bin/carddisp.pl?gene=LYST
MNDA	Myeloid Cell Nuclear Differentiation Antigen	Protein Coding	46	GC01P158801	0.138345	https://www.genecards.org/cgi-bin/carddisp.pl?gene=MNDA
MRPL12	Mitochondrial Ribosomal Protein L12	Protein Coding	46	GC17P081704	0.138345	https://www.genecards.org/cgi-bin/carddisp.pl?gene=MRPL12
PAG1	Phosphoprotein Membrane Anchor With Glycosphingolipid Microdomains 1	Protein Coding	46	GC08M080967	0.138345	https://www.genecards.org/cgi-bin/carddisp.pl?gene=PAG1
PENK	Proenkephalin	Protein Coding	46	GC08M056436	0.138345	https://www.genecards.org/cgi-bin/carddisp.pl?gene=PENK
POLR2L	RNA Polymerase II, I And III Subunit L	Protein Coding	46	GC11M007293	0.138345	https://www.genecards.org/cgi-bin/carddisp.pl?gene=POLR2L
PSMC6	Proteasome 26S Subunit, ATPase 6	Protein Coding	46	GC14P052707	0.138345	https://www.genecards.org/cgi-bin/carddisp.pl?gene=PSMC6
SAA1	Serum Amyloid A1	Protein Coding	46	GC11P018755	0.138345	https://www.genecards.org/cgi-bin/carddisp.pl?gene=SAA1
SCG2	Secretogranin II	Protein Coding	46	GC02M223596	0.138345	https://www.genecards.org/cgi-bin/carddisp.pl?gene=SCG2
SIX2	SIX Homeobox 2	Protein Coding	46	GC02M045005	0.138345	https://www.genecards.org/cgi-bin/carddisp.pl?gene=SIX2
WDR62	WD Repeat Domain 62	Protein Coding	46	GC19P036054	0.138345	https://www.genecards.org/cgi-bin/carddisp.pl?gene=WDR62
ABHD16A	Abhydrolase Domain Containing 16A, Phospholipase	Protein Coding	45	GC06M077907	0.138345	https://www.genecards.org/cgi-bin/carddisp.pl?gene=ABHD16A
BLZF1	Basic Leucine Zipper Nuclear Factor 1	Protein Coding	45	GC01P169367	0.138345	https://www.genecards.org/cgi-bin/carddisp.pl?gene=BLZF1
CCNG2	Cyclin G2	Protein Coding	45	GC04P077158	0.138345	https://www.genecards.org/cgi-bin/carddisp.pl?gene=CCNG2
CHI3L2	Chitinase 3 Like 2	Protein Coding	45	GC01P111201	0.138345	https://www.genecards.org/cgi-bin/carddisp.pl?gene=CHI3L2
DNAH8	Dynein Axonemal Heavy Chain 8	Protein Coding	45	GC06P100360	0.138345	https://www.genecards.org/cgi-bin/carddisp.pl?gene=DNAH8
ENTPD7	Ectonucleoside Triphosphate Diphosphohydrolase 7	Protein Coding	45	GC10P099659	0.138345	https://www.genecards.org/cgi-bin/carddisp.pl?gene=ENTPD7
IL20	Interleukin 20	Protein Coding	45	GC01P206866	0.138345	https://www.genecards.org/cgi-bin/carddisp.pl?gene=IL20
MT1X	Metallothionein 1X	Protein Coding	45	GC16P057234	0.138345	https://www.genecards.org/cgi-bin/carddisp.pl?gene=MT1X
SAA4	Serum Amyloid A4, Constitutive	Protein Coding	45	GC11M018234	0.138345	https://www.genecards.org/cgi-bin/carddisp.pl?gene=SAA4
SLC25A16	Solute Carrier Family 25 Member 16	Protein Coding	45	GC10M068477	0.138345	https://www.genecards.org/cgi-bin/carddisp.pl?gene=SLC25A16
TAGAP	T Cell Activation RhoGTPase Activating Protein	Protein Coding	45	GC06M159034	0.138345	https://www.genecards.org/cgi-bin/carddisp.pl?gene=TAGAP
CCL22	C-C Motif Chemokine Ligand 22	Protein Coding	44	GC16P057359	0.138345	https://www.genecards.org/cgi-bin/carddisp.pl?gene=CCL22
CLEC4D	C-Type Lectin Domain Family 4 Member D	Protein Coding	44	GC12P008509	0.138345	https://www.genecards.org/cgi-bin/carddisp.pl?gene=CLEC4D
CTF1	Cardiotrophin 1	Protein Coding	44	GC16P045088	0.138345	https://www.genecards.org/cgi-bin/carddisp.pl?gene=CTF1
CYP20A1	Cytochrome P450 Family 20 Subfamily A Member 1	Protein Coding	44	GC02P203238	0.138345	https://www.genecards.org/cgi-bin/carddisp.pl?gene=CYP20A1
DDT	D-Dopachrome Tautomerase	Protein Coding	44	GC22M065652	0.138345	https://www.genecards.org/cgi-bin/carddisp.pl?gene=DDT
DEFA1	Defensin Alpha 1	Protein Coding	44	GC08M006977	0.138345	https://www.genecards.org/cgi-bin/carddisp.pl?gene=DEFA1
EVPL	Envoplakin	Protein Coding	44	GC17M076004	0.138345	https://www.genecards.org/cgi-bin/carddisp.pl?gene=EVPL
LACTB	Lactamase Beta	Protein Coding	44	GC15P130807	0.138345	https://www.genecards.org/cgi-bin/carddisp.pl?gene=LACTB
LGALS13	Galectin 13	Protein Coding	44	GC19P039602	0.138345	https://www.genecards.org/cgi-bin/carddisp.pl?gene=LGALS13
ORM2	Orosomucoid 2	Protein Coding	44	GC09P114329	0.138345	https://www.genecards.org/cgi-bin/carddisp.pl?gene=ORM2
PI3	Peptidase Inhibitor 3	Protein Coding	44	GC20P045174	0.138345	https://www.genecards.org/cgi-bin/carddisp.pl?gene=PI3
PSG1	Pregnancy Specific Beta-1-Glycoprotein 1	Protein Coding	44	GC19M042866	0.138345	https://www.genecards.org/cgi-bin/carddisp.pl?gene=PSG1
RAB11FIP1	RAB11 Family Interacting Protein 1	Protein Coding	44	GC08M037858	0.138345	https://www.genecards.org/cgi-bin/carddisp.pl?gene=RAB11FIP1
S100A12	S100 Calcium Binding Protein A12	Protein Coding	44	GC01M153373	0.138345	https://www.genecards.org/cgi-bin/carddisp.pl?gene=S100A12
TNFAIP2	TNF Alpha Induced Protein 2	Protein Coding	44	GC14P111594	0.138345	https://www.genecards.org/cgi-bin/carddisp.pl?gene=TNFAIP2
CHID1	Chitinase Domain Containing 1	Protein Coding	43	GC11M000867	0.138345	https://www.genecards.org/cgi-bin/carddisp.pl?gene=CHID1
CSN1S1	Casein Alpha S1	Protein Coding	43	GC04P069938	0.138345	https://www.genecards.org/cgi-bin/carddisp.pl?gene=CSN1S1
CXCL14	C-X-C Motif Chemokine Ligand 14	Protein Coding	43	GC05M135617	0.138345	https://www.genecards.org/cgi-bin/carddisp.pl?gene=CXCL14
FCRL6	Fc Receptor Like 6	Protein Coding	43	GC01P159800	0.138345	https://www.genecards.org/cgi-bin/carddisp.pl?gene=FCRL6
HCFC2	Host Cell Factor C2	Protein Coding	43	GC12P104064	0.138345	https://www.genecards.org/cgi-bin/carddisp.pl?gene=HCFC2
LST1	Leukocyte Specific Transcript 1	Protein Coding	43	GC06P100203	0.138345	https://www.genecards.org/cgi-bin/carddisp.pl?gene=LST1
RFXAP	Regulatory Factor X Associated Protein	Protein Coding	43	GC13P036819	0.138345	https://www.genecards.org/cgi-bin/carddisp.pl?gene=RFXAP
S100G	S100 Calcium Binding Protein G	Protein Coding	43	GC0XP016668	0.138345	https://www.genecards.org/cgi-bin/carddisp.pl?gene=S100G
TMEM97	Transmembrane Protein 97	Protein Coding	43	GC17P028319	0.138345	https://www.genecards.org/cgi-bin/carddisp.pl?gene=TMEM97
YTHDF1	YTH N6-Methyladenosine RNA Binding Protein F1	Protein Coding	43	GC20M063195	0.138345	https://www.genecards.org/cgi-bin/carddisp.pl?gene=YTHDF1
YTHDF2	YTH N6-Methyladenosine RNA Binding Protein F2	Protein Coding	43	GC01P029296	0.138345	https://www.genecards.org/cgi-bin/carddisp.pl?gene=YTHDF2
YTHDF3	YTH N6-Methyladenosine RNA Binding Protein F3	Protein Coding	43	GC08P063168	0.138345	https://www.genecards.org/cgi-bin/carddisp.pl?gene=YTHDF3
ANXA10	Annexin A10	Protein Coding	42	GC04P168081	0.138345	https://www.genecards.org/cgi-bin/carddisp.pl?gene=ANXA10
CCL23	C-C Motif Chemokine Ligand 23	Protein Coding	42	GC17M036013	0.138345	https://www.genecards.org/cgi-bin/carddisp.pl?gene=CCL23
DEFA6	Defensin Alpha 6	Protein Coding	42	GC08M006924	0.138345	https://www.genecards.org/cgi-bin/carddisp.pl?gene=DEFA6
FAM83D	Family With Sequence Similarity 83 Member D	Protein Coding	42	GC20P038926	0.138345	https://www.genecards.org/cgi-bin/carddisp.pl?gene=FAM83D
GTF3A	General Transcription Factor IIIA	Protein Coding	42	GC13P027466	0.138345	https://www.genecards.org/cgi-bin/carddisp.pl?gene=GTF3A
IFNL2	Interferon Lambda 2	Protein Coding	42	GC19P039268	0.138345	https://www.genecards.org/cgi-bin/carddisp.pl?gene=IFNL2
MUC15	Mucin 15, Cell Surface Associated	Protein Coding	42	GC11M026537	0.138345	https://www.genecards.org/cgi-bin/carddisp.pl?gene=MUC15
PSG2	Pregnancy Specific Beta-1-Glycoprotein 2	Protein Coding	42	GC19M043064	0.138345	https://www.genecards.org/cgi-bin/carddisp.pl?gene=PSG2
UCN	Urocortin	Protein Coding	42	GC02M027308	0.138345	https://www.genecards.org/cgi-bin/carddisp.pl?gene=UCN
CSN2	Casein Beta	Protein Coding	41	GC04M069955	0.138345	https://www.genecards.org/cgi-bin/carddisp.pl?gene=CSN2
MAGEB2	MAGE Family Member B2	Protein Coding	41	GC0XP030215	0.138345	https://www.genecards.org/cgi-bin/carddisp.pl?gene=MAGEB2
ANXA8	Annexin A8	Protein Coding	40	GC10M047460	0.138345	https://www.genecards.org/cgi-bin/carddisp.pl?gene=ANXA8
CLEC4C	C-Type Lectin Domain Family 4 Member C	Protein Coding	40	GC12M008343	0.138345	https://www.genecards.org/cgi-bin/carddisp.pl?gene=CLEC4C
IGHG1	Immunoglobulin Heavy Constant Gamma 1 (G1m Marker)	Protein Coding	40	GC14M105736	0.138345	https://www.genecards.org/cgi-bin/carddisp.pl?gene=IGHG1
LEPROT	Leptin Receptor Overlapping Transcript	Protein Coding	40	GC01P065420	0.138345	https://www.genecards.org/cgi-bin/carddisp.pl?gene=LEPROT
ZC3H13	Zinc Finger CCCH-Type Containing 13	Protein Coding	40	GC13M045954	0.138345	https://www.genecards.org/cgi-bin/carddisp.pl?gene=ZC3H13
CHRFAM7A	CHRNA7 (Exons 5-10) And FAM7A (Exons A-E) Fusion	Protein Coding	39	GC15M030360	0.138345	https://www.genecards.org/cgi-bin/carddisp.pl?gene=CHRFAM7A
DNAH12	Dynein Axonemal Heavy Chain 12	Protein Coding	38	GC03M057293	0.138345	https://www.genecards.org/cgi-bin/carddisp.pl?gene=DNAH12
HTN1	Histatin 1	Protein Coding	38	GC04P070053	0.138345	https://www.genecards.org/cgi-bin/carddisp.pl?gene=HTN1
DEFB104A	Defensin Beta 104A	Protein Coding	36	GC08P007836	0.138345	https://www.genecards.org/cgi-bin/carddisp.pl?gene=DEFB104A
IGHG2	Immunoglobulin Heavy Constant Gamma 2 (G2m Marker)	Protein Coding	36	GC14M114372	0.138345	https://www.genecards.org/cgi-bin/carddisp.pl?gene=IGHG2
IGHG4	Immunoglobulin Heavy Constant Gamma 4 (G4m Marker)	Protein Coding	36	GC14M114371	0.138345	https://www.genecards.org/cgi-bin/carddisp.pl?gene=IGHG4
LGALS9C	Galectin 9C	Protein Coding	36	GC17P070926	0.138345	https://www.genecards.org/cgi-bin/carddisp.pl?gene=LGALS9C
MAGED4B	MAGE Family Member D4B	Protein Coding	36	GC0XM052061	0.138345	https://www.genecards.org/cgi-bin/carddisp.pl?gene=MAGED4B
FDCSP	Follicular Dendritic Cell Secreted Protein	Protein Coding	35	GC04P070226	0.138345	https://www.genecards.org/cgi-bin/carddisp.pl?gene=FDCSP
DEFB103A	Defensin Beta 103A	Protein Coding	31	GC08P007881	0.138345	https://www.genecards.org/cgi-bin/carddisp.pl?gene=DEFB103A
TRA	T Cell Receptor Alpha Locus	Protein Coding	25	GC14P021621	0.138345	https://www.genecards.org/cgi-bin/carddisp.pl?gene=TRA
NCOA4

## Sheet: S3 
Table S3: Results of GO Enrichment Analysis for Risk Group DEGs
ONTOLOGY	ID	Description	BgRatio	pvalue	p.adjust	qvalue
BP	GO:0002385	mucosal immune response	38/18800	0.000142	0.00918	0.00479
BP	GO:0002251	organ or tissue specific immune response	41/18800	0.000165	0.00918	0.00479
CC	GO:0005796	Golgi lumen	104/19594	0.00122	0.0195	0.0129
CC	GO:0042589	zymogen granule membrane	11/19594	0.0056	0.038	0.025
CC	GO:0042588	zymogen granule	14/19594	0.00712	0.038	0.025
CC	GO:0031362	anchored component of external side of plasma membrane	20/19594	0.0102	0.039	0.0257
CC	GO:0031233	intrinsic component of external side of plasma membrane	24/19594	0.0122	0.039	0.0257
MF	GO:0019864	IgG binding	11/18410	0.00596	0.0491	0.0358
MF	GO:0019865	immunoglobulin binding	24/18410	0.013	0.0491	0.0358
MF	GO:0004190	aspartic-type endopeptidase activity	27/18410	0.0146	0.0491	0.0358
MF	GO:0070001	aspartic-type peptidase activity	28/18410	0.0151	0.0491	0.0358

## Sheet: S4
Table S4: Results of GSEA for Risk Group
ID	setSize	enrichmentScore	NES	pvalue	p.adjust	qvalues
REACTOME_STRIATED_MUSCLE_CONTRACTION	36	0.92	2.97	1e-10	8.96e-09	7.82e-09
WP_STRIATED_MUSCLE_CONTRACTION_PATHWAY	38	0.907	2.94	1e-10	8.96e-09	7.82e-09
REACTOME_MUSCLE_CONTRACTION	200	0.615	2.7	1e-10	8.96e-09	7.82e-09
KEGG_HYPERTROPHIC_CARDIOMYOPATHY_HCM	83	0.625	2.38	5.89e-10	4.92e-08	4.3e-08
REACTOME_RRNA_PROCESSING	202	0.542	2.37	1e-10	8.96e-09	7.82e-09
KEGG_RIBOSOME	88	0.596	2.32	2e-09	1.57e-07	1.37e-07
KEGG_DILATED_CARDIOMYOPATHY	89	0.588	2.28	4.85e-09	3.69e-07	3.22e-07
REACTOME_TRANSLATION	291	0.494	2.27	1e-10	8.96e-09	7.82e-09
REACTOME_EUKARYOTIC_TRANSLATION_INITIATION	120	0.545	2.24	6.84e-10	5.54e-08	4.83e-08
REACTOME_PEPTIDE_HORMONE_BIOSYNTHESIS	12	0.869	2.2	9.11e-06	0.000357	0.000312
WP_CYTOPLASMIC_RIBOSOMAL_PROTEINS	88	0.563	2.19	6.46e-08	4.51e-06	3.93e-06
REACTOME_RRNA_MODIFICATION_IN_THE_NUCLEUS_AND_CYTOSOL	59	0.608	2.18	8.83e-07	4.92e-05	4.3e-05
BIOCARTA_FIBRINOLYSIS_PATHWAY	12	0.85	2.15	3.38e-05	0.00105	0.000914
PID_INTEGRIN3_PATHWAY	43	0.64	2.14	5.62e-06	0.000235	0.000205
WP_ZINC_HOMEOSTASIS	36	0.662	2.14	1.5e-05	0.000547	0.000477
REACTOME_TYPE_I_HEMIDESMOSOME_ASSEMBLY	11	0.86	2.13	3.01e-05	0.000943	0.000823
PID_A6B1_A6B4_INTEGRIN_PATHWAY	46	0.615	2.13	1.17e-05	0.000445	0.000388
REACTOME_ION_HOMEOSTASIS	54	0.598	2.12	2.8e-06	0.000126	0.00011
REACTOME_NEGATIVE_REGULATION_OF_NOTCH4_SIGNALING	54	0.556	1.97	3.8e-05	0.00116	0.00101
WP_TGFBETA_RECEPTOR_SIGNALING	54	0.458	1.62	0.0026	0.0379	0.033

## Sheet: S5
TableS5: mRNA-miRNA
mRNA	miRNA
BPIFB2	hsa-miR-124-3p
BPIFB2	hsa-miR-124-3p
BPIFB2	hsa-miR-124-3p
BPIFB2	hsa-miR-146a-5p
MUC5B	hsa-miR-183-5p
MUC5B	hsa-miR-188-3p
MUC5B	hsa-miR-25-3p
MUC5B	hsa-miR-3065-3p
MUC5B	hsa-miR-335-5p
MUC5B	hsa-miR-365a-5p
MUC5B	hsa-miR-484
MUC5B	hsa-miR-96-5p
MUC5B	hsa-miR-126-3p
MUC5B	hsa-miR-126-3p
MUC5B	hsa-miR-155-5p
MUC5B	hsa-miR-182-5p
MUC5B	hsa-miR-194-5p
MUC5B	hsa-miR-452-5p
BPIFB1	hsa-miR-1343-3p
BPIFB1	hsa-miR-1343-3p
BPIFB1	hsa-miR-222-3p
PIP	hsa-miR-27a-3p
SCGB3A1	hsa-miR-335-5p
SCGB3A1	hsa-miR-146a-5p
SCGB3A1	hsa-miR-155-5p
SCGB3A1	hsa-miR-27a-3p
GP2	hsa-miR-122-5p
GP2	hsa-miR-130a-3p
GP2	hsa-miR-130b-3p
GP2	hsa-miR-186-5p
GP2	hsa-miR-18a-3p
GP2	hsa-miR-214-3p
GP2	hsa-miR-218-5p
GP2	hsa-miR-22-5p
GP2	hsa-miR-301a-3p
GP2	hsa-miR-324-3p
GP2	hsa-miR-378a-5p
GP2	hsa-miR-412-3p
GP2	hsa-miR-421
GP2	hsa-miR-454-3p
GP2	hsa-miR-4726-3p
GP2	hsa-miR-483-3p
GP2	hsa-miR-497-5p
GP2	hsa-miR-589-3p
GP2	hsa-miR-200b-3p
MUC7	hsa-miR-26b-5p
MUC7	hsa-miR-27a-3p
MUC7	hsa-miR-517a-3p
